# Supplementary material for: Cross one single body 49 tissues single-cell transcriptome reveals detailed macrophage heterogeneity during pig pregnancy
Source: Front Immunol. 2025 Apr 2;16:1574120. doi: 10.3389/fimmu.2025.1574120 (PMC12000058; doi:10.3389/fimmu.2025.1574120)
Supplement: Supplementary file 2 [file DataSheet2.zip]

Archive with 18 entries (17 files):
- Supplementary Tables/
- __MACOSX/._Supplementary Tables
- Supplementary Tables/Supplementary Table 7.xlsx
- __MACOSX/Supplementary Tables/._Supplementary Table 7.xlsx
- Supplementary Tables/Supplementary Table 6.xlsx
- __MACOSX/Supplementary Tables/._Supplementary Table 6.xlsx
- Supplementary Tables/Supplementary Table 1.xlsx
- __MACOSX/Supplementary Tables/._Supplementary Table 1.xlsx
- Supplementary Tables/Supplementary Table 3.xlsx
- __MACOSX/Supplementary Tables/._Supplementary Table 3.xlsx
- Supplementary Tables/Supplementary Table 2.xlsx
- __MACOSX/Supplementary Tables/._Supplementary Table 2.xlsx
- Supplementary Tables/Supplementary Table 5.xlsx
- __MACOSX/Supplementary Tables/._Supplementary Table 5.xlsx
- Supplementary Tables/Supplementary Table 4.xlsx
- __MACOSX/Supplementary Tables/._Supplementary Table 4.xlsx
- Supplementary Tables/Supplementary Table 8.xlsx
- __MACOSX/Supplementary Tables/._Supplementary Table 8.xlsx
