# Supplementary material for: Cross one single body 49 tissues single-cell transcriptome reveals detailed macrophage heterogeneity during pig pregnancy
Source: Front Immunol. 2025 Apr 2;16:1574120. doi: 10.3389/fimmu.2025.1574120 (PMC12000058; doi:10.3389/fimmu.2025.1574120)
Supplement: Supplementary file 2 [file DataSheet2.zip › Supplementary Tables/Supplementary Table 7.xlsx]

## Sheet: Sheet1
Supplementary Table 7. Terms involving FOS transcription factors in GO enrichment analysis of differentially expressed genes in various tissues.
Tissue	ID	Description	GeneRatio	BgRatio	pvalue	p.adjust	qvalue	geneID	Count
Adipose tissue	GO:0071356	cellular response to tumor necrosis factor	13/153	238/18870	7.4054e-08	2.26029e-05	1.89076e-05	BIRC2/CCL14/CCL2/CCL3L1/CCL4/CCL5/FABP4/FOS/FOXP1/NFKBIA/RPS3/TNFAIP3/ZFP36	13
Adipose tissue	GO:0034612	response to tumor necrosis factor	13/153	259/18870	1.9754e-07	5.42642e-05	4.53926e-05	BIRC2/CCL14/CCL2/CCL3L1/CCL4/CCL5/FABP4/FOS/FOXP1/NFKBIA/RPS3/TNFAIP3/ZFP36	13
Adipose tissue	GO:0032496	response to lipopolysaccharide	13/153	348/18870	5.36628e-06	0.000760729	0.000636358	CCL2/CD36/CXCL2/FOS/FOXP1/MRC1/NFKBIA/NFKBIZ/NR4A1/PDCD4/TNFAIP3/VIM/ZFP36	13
Adipose tissue	GO:0002237	response to molecule of bacterial origin	13/153	369/18870	1.00673e-05	0.00115228	0.000963895	CCL2/CD36/CXCL2/FOS/FOXP1/MRC1/NFKBIA/NFKBIZ/NR4A1/PDCD4/TNFAIP3/VIM/ZFP36	13
Adrenal gland	GO:0071356	cellular response to tumor necrosis factor	10/153	238/18870	2.50496e-05	0.00105584	0.000888602	BIRC2/CCL14/CXCL8/FOS/HES1/PLVAP/RPS3/STAT1/TMSB4X/ZFP36	10
Adrenal gland	GO:0034612	response to tumor necrosis factor	10/153	259/18870	5.12924e-05	0.00196543	0.00165412	BIRC2/CCL14/CXCL8/FOS/HES1/PLVAP/RPS3/STAT1/TMSB4X/ZFP36	10
Diaphragm	GO:0032496	response to lipopolysaccharide	10/160	348/18870	0.000790465	0.017522	0.0141253	ADAM9/CD36/CD68/FOS/MRC1/PDCD4/PRDX2/RHOA/TSPO/VIM	10
Diaphragm	GO:0002237	response to molecule of bacterial origin	10/160	369/18870	0.00123042	0.0235569	0.0189904	ADAM9/CD36/CD68/FOS/MRC1/PDCD4/PRDX2/RHOA/TSPO/VIM	10
Epididymis	GO:0032496	response to lipopolysaccharide	11/145	348/18870	8.03364e-05	0.00524342	0.00433755	ACP5/AKIRIN2/CD36/CD68/CXCL2/CXCL8/FOS/LY96/MMP9/NR4A1/ZFP36	11
Epididymis	GO:0002237	response to molecule of bacterial origin	11/145	369/18870	0.000134695	0.00766903	0.0063441	ACP5/AKIRIN2/CD36/CD68/CXCL2/CXCL8/FOS/LY96/MMP9/NR4A1/ZFP36	11
Esophagus	GO:0032496	response to lipopolysaccharide	9/143	348/18870	0.00136236	0.0235151	0.0195619	CXCL2/FOS/KMO/MIF/NFKBIA/NFKBIZ/NR4A1/PRDX2/TNFAIP3	9
Esophagus	GO:0002237	response to molecule of bacterial origin	9/143	369/18870	0.00203268	0.031334	0.0260663	CXCL2/FOS/KMO/MIF/NFKBIA/NFKBIZ/NR4A1/PRDX2/TNFAIP3	9
Esophagus	GO:0071356	cellular response to tumor necrosis factor	7/143	238/18870	0.00227732	0.0340348	0.028313	BIRC2/CCL4/CCL5/FOS/NFKBIA/RPS3/TNFAIP3	7
Esophagus	GO:0034612	response to tumor necrosis factor	7/143	259/18870	0.0036385	0.0443679	0.036909	BIRC2/CCL4/CCL5/FOS/NFKBIA/RPS3/TNFAIP3	7
Female urethra	GO:0032496	response to lipopolysaccharide	10/159	348/18870	0.000753112	0.0268247	0.0226038	CCL2/CD68/FOS/MRC1/NQO1/NR4A1/PDCD4/PDE4B/TRIB1/ZFP36	10
Female urethra	GO:0002237	response to molecule of bacterial origin	10/159	369/18870	0.00117343	0.0337703	0.0284565	CCL2/CD68/FOS/MRC1/NQO1/NR4A1/PDCD4/PDE4B/TRIB1/ZFP36	10
Heart	GO:0071356	cellular response to tumor necrosis factor	8/145	238/18870	0.000514802	0.0171799	0.0141449	CCL14/CCL2/FABP4/FOS/HES1/RPS3/THBS1/YBX3	8
Heart	GO:0034612	response to tumor necrosis factor	8/145	259/18870	0.000893812	0.0239314	0.0197037	CCL14/CCL2/FABP4/FOS/HES1/RPS3/THBS1/YBX3	8
Kidney	GO:0034612	response to tumor necrosis factor	13/152	259/18870	1.82965e-07	1.2821e-05	9.56869e-06	ASS1/BIRC2/CCL3L1/CCL4/CCL5/CXCL8/FOS/HES1/KLF2/PCK1/PTGS2/TXNDC17/ZFP36	13
Kidney	GO:0071356	cellular response to tumor necrosis factor	12/152	238/18870	5.26905e-07	3.00115e-05	2.23985e-05	ASS1/BIRC2/CCL3L1/CCL4/CCL5/CXCL8/FOS/HES1/KLF2/PCK1/TXNDC17/ZFP36	12
Kidney	GO:0002237	response to molecule of bacterial origin	13/152	369/18870	9.37487e-06	0.000324506	0.000242189	ASS1/B2M/CXCL2/CXCL8/FOS/HPGD/IL10/NFKBIZ/NR4A1/PCK1/PDE4B/PTGS2/ZFP36	13
Kidney	GO:0032496	response to lipopolysaccharide	12/152	348/18870	2.58377e-05	0.000720697	0.000537879	ASS1/CXCL2/CXCL8/FOS/HPGD/IL10/NFKBIZ/NR4A1/PCK1/PDE4B/PTGS2/ZFP36	12
Large intestine	GO:0032496	response to lipopolysaccharide	12/160	348/18870	4.2899e-05	0.00529905	0.00470061	ACP5/CD14/CD68/CXCL2/FOS/KMO/MRC1/NFKBIA/PDCD4/TNFAIP3/VIM/ZFP36	12
Large intestine	GO:0002237	response to molecule of bacterial origin	12/160	369/18870	7.52273e-05	0.00693759	0.00615411	ACP5/CD14/CD68/CXCL2/FOS/KMO/MRC1/NFKBIA/PDCD4/TNFAIP3/VIM/ZFP36	12
Ligament	GO:0071356	cellular response to tumor necrosis factor	10/161	238/18870	3.87873e-05	0.00394962	0.0032494	CCL14/CCL2/CCL3L1/CCL4/FABP4/FOS/FOXP1/HES1/NFKBIA/ZFP36	10
Ligament	GO:0034612	response to tumor necrosis factor	10/161	259/18870	7.87921e-05	0.00646314	0.00531732	CCL14/CCL2/CCL3L1/CCL4/FABP4/FOS/FOXP1/HES1/NFKBIA/ZFP36	10
Ligament	GO:0032496	response to lipopolysaccharide	11/161	348/18870	0.000203621	0.0114688	0.00943558	CAPN2/CCL2/CXCL2/FOS/FOXP1/MMP3/MRC1/NFKBIA/PDCD4/VIM/ZFP36	11
Ligament	GO:0002237	response to molecule of bacterial origin	11/161	369/18870	0.000335987	0.0150329	0.0123677	CAPN2/CCL2/CXCL2/FOS/FOXP1/MMP3/MRC1/NFKBIA/PDCD4/VIM/ZFP36	11
Liver	GO:0034612	response to tumor necrosis factor	14/151	259/18870	2.19814e-08	1.71125e-05	1.32235e-05	BIRC2/CCL14/CCL21/CCL4/CCL5/CXCL8/FOS/HES1/KLF2/PLVAP/PTGS2/STAT1/TNFAIP3/ZFP36	14
Liver	GO:0071356	cellular response to tumor necrosis factor	13/151	238/18870	6.33598e-08	3.94605e-05	3.04928e-05	BIRC2/CCL14/CCL21/CCL4/CCL5/CXCL8/FOS/HES1/KLF2/PLVAP/STAT1/TNFAIP3/ZFP36	13
Liver	GO:0032496	response to lipopolysaccharide	14/151	348/18870	8.2051e-07	0.000188641	0.000145771	ABCA1/CD36/CD68/CD86/CSF2RB/CXCL8/FOS/HPGD/NFKBIZ/NR4A1/PDE4B/PTGS2/TNFAIP3/ZFP36	14
Liver	GO:0002237	response to molecule of bacterial origin	14/151	369/18870	1.63915e-06	0.000283573	0.000219129	ABCA1/CD36/CD68/CD86/CSF2RB/CXCL8/FOS/HPGD/NFKBIZ/NR4A1/PDE4B/PTGS2/TNFAIP3/ZFP36	14
Lymph nodes	GO:0071356	cellular response to tumor necrosis factor	9/151	238/18870	0.000129727	0.00606536	0.00532307	BIRC2/CCL14/CCL2/CCL4/FOS/HES1/RPS3/TNFAIP3/ZFP36L2	9
Lymph nodes	GO:0034612	response to tumor necrosis factor	9/151	259/18870	0.000244036	0.00991347	0.00870024	BIRC2/CCL14/CCL2/CCL4/FOS/HES1/RPS3/TNFAIP3/ZFP36L2	9
Male urethra	GO:0032496	response to lipopolysaccharide	9/140	348/18870	0.00117436	0.0209053	0.0168911	CD86/CXCL2/CXCL8/FOS/MIF/NR4A1/PRDX2/SPI1/ZFP36	9
Male urethra	GO:0002237	response to molecule of bacterial origin	9/140	369/18870	0.00175725	0.0261013	0.0210893	CD86/CXCL2/CXCL8/FOS/MIF/NR4A1/PRDX2/SPI1/ZFP36	9
Male urethra	GO:0071356	cellular response to tumor necrosis factor	7/140	238/18870	0.0020198	0.0285662	0.023081	CCL3L1/CCL4/CCL8/CXCL8/FOS/RPS3/ZFP36	7
Male urethra	GO:0034612	response to tumor necrosis factor	7/140	259/18870	0.00323609	0.0373592	0.0301855	CCL3L1/CCL4/CCL8/CXCL8/FOS/RPS3/ZFP36	7
Pancreas	GO:0002237	response to molecule of bacterial origin	12/148	369/18870	3.51273e-05	0.0014803	0.00121619	B2M/CD86/CXCL2/FOS/HPGD/KMO/MEF2C/NFKBIZ/NR4A1/PDCD4/PDE4B/ZFP36	12
Pancreas	GO:0032496	response to lipopolysaccharide	11/148	348/18870	9.66035e-05	0.00312856	0.00257038	CD86/CXCL2/FOS/HPGD/KMO/MEF2C/NFKBIZ/NR4A1/PDCD4/PDE4B/ZFP36	11
Pancreas	GO:0034612	response to tumor necrosis factor	9/148	259/18870	0.000210023	0.00558953	0.00459227	ADAM10/BIRC2/CCL3L1/CCL4/FOS/HES1/PLVAP/RPS3/ZFP36	9
Pancreas	GO:0071356	cellular response to tumor necrosis factor	8/148	238/18870	0.000589613	0.0127204	0.0104509	BIRC2/CCL3L1/CCL4/FOS/HES1/PLVAP/RPS3/ZFP36	8
Pharynx	GO:0071356	cellular response to tumor necrosis factor	10/143	238/18870	1.39166e-05	0.00114951	0.000933144	BIRC2/CCL4/CXCL8/FOS/NFKBIA/RPS3/TMSB4X/TNFAIP3/ZFP36/ZFP36L1	10
Pharynx	GO:0034612	response to tumor necrosis factor	10/143	259/18870	2.87817e-05	0.00198114	0.00160824	BIRC2/CCL4/CXCL8/FOS/NFKBIA/RPS3/TMSB4X/TNFAIP3/ZFP36/ZFP36L1	10
Pharynx	GO:0032496	response to lipopolysaccharide	10/143	348/18870	0.000326687	0.00924761	0.00750698	CD86/CXCL2/CXCL8/FOS/MMP9/NFKBIA/S100A8/TNFAIP3/VIM/ZFP36	10
Pharynx	GO:0002237	response to molecule of bacterial origin	10/143	369/18870	0.000517068	0.0110456	0.00896658	CD86/CXCL2/CXCL8/FOS/MMP9/NFKBIA/S100A8/TNFAIP3/VIM/ZFP36	10
Stomach	GO:0002237	response to molecule of bacterial origin	11/152	369/18870	0.000204134	0.00735964	0.00601027	ABCA1/ACP5/B2M/CD36/CD68/FOS/KMO/LY96/PDCD1LG2/PRDX2/TNFAIP3	11
Stomach	GO:0032496	response to lipopolysaccharide	10/152	348/18870	0.000530267	0.0134776	0.0110065	ABCA1/ACP5/CD36/CD68/FOS/KMO/LY96/PDCD1LG2/PRDX2/TNFAIP3	10
Tongue	GO:0032496	response to lipopolysaccharide	14/152	348/18870	8.88885e-07	0.000160952	0.000128922	CD86/CSF2RB/CXCL2/CXCL8/FOS/IL1A/LITAF/NFKBIA/NFKBIZ/NR4A1/PDE4B/TNFAIP3/VIM/ZFP36	14
Tongue	GO:0002237	response to molecule of bacterial origin	14/152	369/18870	1.77391e-06	0.000281053	0.000225123	CD86/CSF2RB/CXCL2/CXCL8/FOS/IL1A/LITAF/NFKBIA/NFKBIZ/NR4A1/PDE4B/TNFAIP3/VIM/ZFP36	14
Tongue	GO:0071356	cellular response to tumor necrosis factor	11/152	238/18870	3.70489e-06	0.000391105	0.000313274	BIRC2/CCL3L1/CCL4/CCL5/CXCL8/CYLD/FOS/NFKBIA/RPS3/TNFAIP3/ZFP36	11
Tongue	GO:0034612	response to tumor necrosis factor	11/152	259/18870	8.28842e-06	0.000724523	0.00058034	BIRC2/CCL3L1/CCL4/CCL5/CXCL8/CYLD/FOS/NFKBIA/RPS3/TNFAIP3/ZFP36	11
Tonsil	GO:0002237	response to molecule of bacterial origin	12/154	369/18870	5.19111e-05	0.00238132	0.00187955	ABCA1/ACP5/B2M/CD68/FOS/KMO/NR4A1/PDCD1LG2/PRDX2/SASH1/SLC7A5/TNFAIP3	12
Tonsil	GO:0032496	response to lipopolysaccharide	11/154	348/18870	0.000137703	0.00477127	0.00376593	ABCA1/ACP5/CD68/FOS/KMO/NR4A1/PDCD1LG2/PRDX2/SASH1/SLC7A5/TNFAIP3	11
Uterus	GO:0032496	response to lipopolysaccharide	12/153	348/18870	2.758e-05	0.00450851	0.00389535	ACP5/CCL2/CD68/CD86/CXCL2/FOS/MRC1/NFKBIA/PDCD4/PDE4B/SLPI/SOD2	12
Uterus	GO:0002237	response to molecule of bacterial origin	12/153	369/18870	4.8708e-05	0.00639794	0.00552781	ACP5/CCL2/CD68/CD86/CXCL2/FOS/MRC1/NFKBIA/PDCD4/PDE4B/SLPI/SOD2	12
Uterus	GO:0071356	cellular response to tumor necrosis factor	9/153	238/18870	0.000143362	0.0104843	0.0090584	BIRC2/CCL14/CCL2/CCL3L1/CCL4/CCL5/COL1A1/FOS/NFKBIA	9
Uterus	GO:0034612	response to tumor necrosis factor	9/153	259/18870	0.000269157	0.0141158	0.012196	BIRC2/CCL14/CCL2/CCL3L1/CCL4/CCL5/COL1A1/FOS/NFKBIA	9
Vagina	GO:0071356	cellular response to tumor necrosis factor	10/163	238/18870	4.30866e-05	0.00454872	0.00390371	BIRC2/CCL14/CCL2/CCL3L1/CCL4/CCL5/COL1A1/FOS/NFKBIA/VCAM1	10
Vagina	GO:0032496	response to lipopolysaccharide	12/163	348/18870	5.14447e-05	0.00524381	0.00450025	CCL2/CD68/CD86/CXCL2/FOS/IL1A/MRC1/NFKBIA/PDE4B/SOD2/TLR2/VCAM1	12
Vagina	GO:0034612	response to tumor necrosis factor	10/163	259/18870	8.73519e-05	0.00759448	0.00651759	BIRC2/CCL14/CCL2/CCL3L1/CCL4/CCL5/COL1A1/FOS/NFKBIA/VCAM1	10
Vagina	GO:0002237	response to molecule of bacterial origin	12/163	369/18870	8.99398e-05	0.00759606	0.00651894	CCL2/CD68/CD86/CXCL2/FOS/IL1A/MRC1/NFKBIA/PDE4B/SOD2/TLR2/VCAM1	12
Vas deferens	GO:0071356	cellular response to tumor necrosis factor	13/152	238/18870	6.85194e-08	1.56396e-05	1.23335e-05	BIRC2/CCL14/CCL2/CCL3L1/CCL4/CCL5/CCL8/COL1A1/FOS/KLF2/NFKBIA/RPS3/ZFP36	13
Vas deferens	GO:0034612	response to tumor necrosis factor	13/152	259/18870	1.82965e-07	2.71882e-05	2.14409e-05	BIRC2/CCL14/CCL2/CCL3L1/CCL4/CCL5/CCL8/COL1A1/FOS/KLF2/NFKBIA/RPS3/ZFP36	13
Vas deferens	GO:0032496	response to lipopolysaccharide	11/152	348/18870	0.000122608	0.0039876	0.00314465	CCL2/CD86/CXCL2/FOS/NFKBIA/NFKBIZ/NR4A1/RHOA/SPI1/VIM/ZFP36	11
Vas deferens	GO:0002237	response to molecule of bacterial origin	11/152	369/18870	0.000204134	0.00527475	0.00415972	CCL2/CD86/CXCL2/FOS/NFKBIA/NFKBIZ/NR4A1/RHOA/SPI1/VIM/ZFP36	11
Vocal cords	GO:0032496	response to lipopolysaccharide	10/150	348/18870	0.000477762	0.0242824	0.0209567	ACP5/CCL2/CD68/CXCL2/FOS/FOXP1/MRC1/PDCD4/VIM/ZFP36	10
Vocal cords	GO:0002237	response to molecule of bacterial origin	10/150	369/18870	0.000750997	0.0321944	0.0277849	ACP5/CCL2/CD68/CXCL2/FOS/FOXP1/MRC1/PDCD4/VIM/ZFP36	10
