# Supplementary material for: Cross one single body 49 tissues single-cell transcriptome reveals detailed macrophage heterogeneity during pig pregnancy
Source: Front Immunol. 2025 Apr 2;16:1574120. doi: 10.3389/fimmu.2025.1574120 (PMC12000058; doi:10.3389/fimmu.2025.1574120)
Supplement: Supplementary file 2 [file DataSheet2.zip › Supplementary Tables/Supplementary Table 6.xlsx]

## Sheet: Sheet1
Supplementary Table 6. Highly expressed transcription factors, cytokines and cell surface receptors were identified in each tissue.
Tissue	Gene	Type
Adipose tissue	CCL14	cytokine
Adrenal gland	CCL14	cytokine
Blood vessel	CCL14	cytokine
Diaphragm	CCL14	cytokine
Female urethra	CCL14	cytokine
Heart	CCL14	cytokine
Large intestine	CCL14	cytokine
Ligament	CCL14	cytokine
Liver	CCL14	cytokine
Lymph nodes	CCL14	cytokine
Endometrium	CCL14	cytokine
Ureter	CCL14	cytokine
Uterus	CCL14	cytokine
Vagina	CCL14	cytokine
Vas deferens	CCL14	cytokine
Vocal cords	CCL14	cytokine
Blood vessel	CCL2	cytokine
Lymph nodes	CCL2	cytokine
Endometrium	CCL2	cytokine
Testis	CCL2	cytokine
Uterus	CCL2	cytokine
Vagina	CCL2	cytokine
Vas deferens	CCL2	cytokine
Accessory genital gland	CCL3L1	cytokine
Male urethra	CCL3L1	cytokine
Testis	CCL3L1	cytokine
Uterus	CCL3L1	cytokine
Vagina	CCL3L1	cytokine
Vas deferens	CCL3L1	cytokine
Accessory genital gland	CCL4	cytokine
Adipose tissue	CCL4	cytokine
Blood vessel	CCL4	cytokine
Epididymis	CCL4	cytokine
Esophagus	CCL4	cytokine
Kidney	CCL4	cytokine
Ligament	CCL4	cytokine
Liver	CCL4	cytokine
Lymph nodes	CCL4	cytokine
Male urethra	CCL4	cytokine
Mammary gland	CCL4	cytokine
Muscle	CCL4	cytokine
Salivary gland	CCL4	cytokine
Testis	CCL4	cytokine
Tongue	CCL4	cytokine
Trachea	CCL4	cytokine
Uterus	CCL4	cytokine
Vagina	CCL4	cytokine
Vas deferens	CCL4	cytokine
Accessory genital gland	CCL5	cytokine
Liver	CCL5	cytokine
Male urethra	CCL5	cytokine
Mammary gland	CCL5	cytokine
Muscle	CCL5	cytokine
Testis	CCL5	cytokine
Vas deferens	CCL5	cytokine
Male urethra	CCL8	cytokine
Retina	CCL8	cytokine
Testis	CCL8	cytokine
Vas deferens	CCL8	cytokine
Lung	CCR1	cytokine
Blood	CCR2	cytokine
Brain	CSF1R	cytokine
Large intestine	CSF1R	cytokine
Male urethra	CSF1R	cytokine
Testis	CSF1R	cytokine
Vas deferens	CSF1R	cytokine
Blood	CSF2RB	cytokine
Gallbladder	CSF2RB	cytokine
Small intestine	CSF2RB	cytokine
Epididymis	CXCL14	cytokine
Gallbladder	CXCL14	cytokine
Small intestine	CXCL14	cytokine
Stomach	CXCL14	cytokine
Tonsil	CXCL14	cytokine
Turbinate	CXCL14	cytokine
Accessory genital gland	CXCL2	cytokine
Adipose tissue	CXCL2	cytokine
Adrenal gland	CXCL2	cytokine
Anus	CXCL2	cytokine
Blood vessel	CXCL2	cytokine
Epididymis	CXCL2	cytokine
Esophagus	CXCL2	cytokine
Heart	CXCL2	cytokine
Kidney	CXCL2	cytokine
Ligament	CXCL2	cytokine
Lung	CXCL2	cytokine
Male urethra	CXCL2	cytokine
Muscle	CXCL2	cytokine
Pancreas	CXCL2	cytokine
Pharynx	CXCL2	cytokine
Salivary gland	CXCL2	cytokine
Testis	CXCL2	cytokine
Tongue	CXCL2	cytokine
Uterus	CXCL2	cytokine
Vagina	CXCL2	cytokine
Vas deferens	CXCL2	cytokine
Vocal cords	CXCL2	cytokine
Accessory genital gland	CXCL8	cytokine
Adrenal gland	CXCL8	cytokine
Epididymis	CXCL8	cytokine
Liver	CXCL8	cytokine
Lung	CXCL8	cytokine
Male urethra	CXCL8	cytokine
Mammary gland	CXCL8	cytokine
Pharynx	CXCL8	cytokine
Testis	CXCL8	cytokine
Tongue	CXCL8	cytokine
Accessory genital gland	CXCR4	cytokine
Epididymis	CXCR4	cytokine
Lung	CXCR4	cytokine
Testis	CXCR4	cytokine
Vas deferens	CXCR4	cytokine
Blood	IFNAR1	cytokine
Gallbladder	IFNGR2	cytokine
Small intestine	IFNGR2	cytokine
Tonsil	IFNGR2	cytokine
Turbinate	IFNGR2	cytokine
Blood	IL13RA1	cytokine
Accessory genital gland	IL18	cytokine
Epididymis	IL18	cytokine
Gallbladder	IL18	cytokine
Liver	IL18	cytokine
Lymph nodes	IL18	cytokine
Male urethra	IL18	cytokine
Small intestine	IL18	cytokine
Tonsil	IL18	cytokine
Accessory genital gland	IL1A	cytokine
Testis	IL1A	cytokine
Brain	IL6ST	cytokine
Testis	ILF3	cytokine
Lung	TNF	cytokine
Accessory genital gland	TNFAIP3	cytokine
Testis	TNFAIP3	cytokine
Tongue	TNFAIP3	cytokine
Lung	TNFAIP6	cytokine
Testis	TNFAIP8	cytokine
Accessory genital gland	TNFRSF1B	cytokine
Epididymis	TNFSF12	cytokine
Epididymis	TNFSF13B	cytokine
Epididymis	ADAM9	cell surface receptor
Liver	ADGRE5	cell surface receptor
Lung	ADGRE5	cell surface receptor
Testis	ADGRE5	cell surface receptor
Epididymis	ANO6	cell surface receptor
Accessory genital gland	ANXA1	cell surface receptor
Adipose tissue	ANXA1	cell surface receptor
Blood	ANXA1	cell surface receptor
Blood vessel	ANXA1	cell surface receptor
Bone marrow	ANXA1	cell surface receptor
Bronchi	ANXA1	cell surface receptor
Diaphragm	ANXA1	cell surface receptor
Epididymis	ANXA1	cell surface receptor
Kidney	ANXA1	cell surface receptor
Ligament	ANXA1	cell surface receptor
Lung	ANXA1	cell surface receptor
Male urethra	ANXA1	cell surface receptor
Pharynx	ANXA1	cell surface receptor
Vas deferens	ANXA1	cell surface receptor
Adipose tissue	ANXA2	cell surface receptor
Blood	ANXA2	cell surface receptor
Blood vessel	ANXA2	cell surface receptor
Bronchi	ANXA2	cell surface receptor
Diaphragm	ANXA2	cell surface receptor
Ligament	ANXA2	cell surface receptor
Lung	ANXA2	cell surface receptor
Muscle	ANXA2	cell surface receptor
Pharynx	ANXA2	cell surface receptor
Vocal cords	ANXA2	cell surface receptor
Epididymis	APP	cell surface receptor
Endometrium	APP	cell surface receptor
Spleen	APP	cell surface receptor
Accessory genital gland	ARF6	cell surface receptor
Epididymis	ARF6	cell surface receptor
Adrenal gland	B2M	cell surface receptor
Blood	B2M	cell surface receptor
Epididymis	B2M	cell surface receptor
Gallbladder	B2M	cell surface receptor
Male urethra	B2M	cell surface receptor
Mammary gland	B2M	cell surface receptor
Pancreas	B2M	cell surface receptor
Small intestine	B2M	cell surface receptor
Testis	B2M	cell surface receptor
Accessory genital gland	BIRC2	cell surface receptor
Adipose tissue	BIRC2	cell surface receptor
Adrenal gland	BIRC2	cell surface receptor
Anus	BIRC2	cell surface receptor
Epididymis	BIRC2	cell surface receptor
Esophagus	BIRC2	cell surface receptor
Kidney	BIRC2	cell surface receptor
Liver	BIRC2	cell surface receptor
Lymph nodes	BIRC2	cell surface receptor
Male urethra	BIRC2	cell surface receptor
Muscle	BIRC2	cell surface receptor
Pancreas	BIRC2	cell surface receptor
Pharynx	BIRC2	cell surface receptor
Small intestine	BIRC2	cell surface receptor
Stomach	BIRC2	cell surface receptor
Testis	BIRC2	cell surface receptor
Tongue	BIRC2	cell surface receptor
Tonsil	BIRC2	cell surface receptor
Uterus	BIRC2	cell surface receptor
Vagina	BIRC2	cell surface receptor
Vas deferens	BIRC2	cell surface receptor
Brain	C3	cell surface receptor
Epididymis	C3	cell surface receptor
Gallbladder	C3	cell surface receptor
Retina	C3	cell surface receptor
Small intestine	C3	cell surface receptor
Spinal cord	C3	cell surface receptor
Tonsil	C3	cell surface receptor
Epididymis	CADM1	cell surface receptor
Brain	CALCR	cell surface receptor
Retina	CALCR	cell surface receptor
Spinal cord	CALCR	cell surface receptor
Accessory genital gland	CALR	cell surface receptor
Diaphragm	CALR	cell surface receptor
Gallbladder	CALR	cell surface receptor
Lung	CALR	cell surface receptor
Vagina	CALR	cell surface receptor
Blood vessel	CCL2	cell surface receptor
Lymph nodes	CCL2	cell surface receptor
Endometrium	CCL2	cell surface receptor
Testis	CCL2	cell surface receptor
Uterus	CCL2	cell surface receptor
Vagina	CCL2	cell surface receptor
Vas deferens	CCL2	cell surface receptor
Lung	CCR1	cell surface receptor
Accessory genital gland	CD14	cell surface receptor
Epididymis	CD14	cell surface receptor
Gallbladder	CD14	cell surface receptor
Male urethra	CD14	cell surface receptor
Endometrium	CD14	cell surface receptor
Testis	CD14	cell surface receptor
Vas deferens	CD14	cell surface receptor
Lung	CD200R1	cell surface receptor
Adipose tissue	CD209	cell surface receptor
Blood vessel	CD209	cell surface receptor
Large intestine	CD209	cell surface receptor
Ligament	CD209	cell surface receptor
Lymph nodes	CD209	cell surface receptor
Endometrium	CD209	cell surface receptor
Ureter	CD209	cell surface receptor
Uterus	CD209	cell surface receptor
Vagina	CD209	cell surface receptor
Vocal cords	CD209	cell surface receptor
Diaphragm	CD36	cell surface receptor
Epididymis	CD36	cell surface receptor
Male urethra	CD36	cell surface receptor
Mammary gland	CD36	cell surface receptor
Muscle	CD36	cell surface receptor
Endometrium	CD36	cell surface receptor
Blood	CD44	cell surface receptor
Epididymis	CD44	cell surface receptor
Gallbladder	CD44	cell surface receptor
Lung	CD44	cell surface receptor
Blood	CD47	cell surface receptor
Lung	CD47	cell surface receptor
Lung	CD48	cell surface receptor
Accessory genital gland	CD63	cell surface receptor
Blood	CD63	cell surface receptor
Blood vessel	CD63	cell surface receptor
Bronchi	CD63	cell surface receptor
Epididymis	CD63	cell surface receptor
Liver	CD63	cell surface receptor
Lung	CD63	cell surface receptor
Male urethra	CD63	cell surface receptor
Mammary gland	CD63	cell surface receptor
Stomach	CD63	cell surface receptor
Testis	CD63	cell surface receptor
Tonsil	CD63	cell surface receptor
Trachea	CD63	cell surface receptor
Turbinate	CD63	cell surface receptor
Uterus	CD63	cell surface receptor
Vagina	CD63	cell surface receptor
Vas deferens	CD63	cell surface receptor
Vocal cords	CD63	cell surface receptor
Accessory genital gland	CD80	cell surface receptor
Brain	CD81	cell surface receptor
Accessory genital gland	CD86	cell surface receptor
Blood	CD86	cell surface receptor
Epididymis	CD86	cell surface receptor
Liver	CD86	cell surface receptor
Male urethra	CD86	cell surface receptor
Mammary gland	CD86	cell surface receptor
Pharynx	CD86	cell surface receptor
Testis	CD86	cell surface receptor
Tongue	CD86	cell surface receptor
Trachea	CD86	cell surface receptor
Turbinate	CD86	cell surface receptor
Uterus	CD86	cell surface receptor
Vagina	CD86	cell surface receptor
Vas deferens	CD86	cell surface receptor
Bronchi	CD9	cell surface receptor
Lung	CD9	cell surface receptor
Epididymis	CHMP2A	cell surface receptor
Testis	CHMP2A	cell surface receptor
Epididymis	CLEC5A	cell surface receptor
Lung	CLEC7A	cell surface receptor
Large intestine	CLTC	cell surface receptor
Lung	CLTC	cell surface receptor
Endometrium	CLTC	cell surface receptor
Epididymis	CLU	cell surface receptor
Gallbladder	CLU	cell surface receptor
Small intestine	CLU	cell surface receptor
Tonsil	CLU	cell surface receptor
Brain	CSF1R	cell surface receptor
Large intestine	CSF1R	cell surface receptor
Male urethra	CSF1R	cell surface receptor
Testis	CSF1R	cell surface receptor
Vas deferens	CSF1R	cell surface receptor
Blood	CSF2RB	cell surface receptor
Gallbladder	CSF2RB	cell surface receptor
Small intestine	CSF2RB	cell surface receptor
Accessory genital gland	CXCR4	cell surface receptor
Epididymis	CXCR4	cell surface receptor
Lung	CXCR4	cell surface receptor
Testis	CXCR4	cell surface receptor
Vas deferens	CXCR4	cell surface receptor
Blood vessel	DCN	cell surface receptor
Vas deferens	DCN	cell surface receptor
Vocal cords	DCN	cell surface receptor
Bronchi	ENPP1	cell surface receptor
Lung	ENPP1	cell surface receptor
Endometrium	EPS15	cell surface receptor
Accessory genital gland	ERBB3	cell surface receptor
Adipose tissue	ERBB3	cell surface receptor
Adrenal gland	ERBB3	cell surface receptor
Anus	ERBB3	cell surface receptor
Blood	ERBB3	cell surface receptor
Blood vessel	ERBB3	cell surface receptor
Bone marrow	ERBB3	cell surface receptor
Bronchi	ERBB3	cell surface receptor
Diaphragm	ERBB3	cell surface receptor
Epididymis	ERBB3	cell surface receptor
Esophagus	ERBB3	cell surface receptor
Heart	ERBB3	cell surface receptor
Kidney	ERBB3	cell surface receptor
Ligament	ERBB3	cell surface receptor
Lung	ERBB3	cell surface receptor
Lymph nodes	ERBB3	cell surface receptor
Male urethra	ERBB3	cell surface receptor
Mammary gland	ERBB3	cell surface receptor
Muscle	ERBB3	cell surface receptor
Pancreas	ERBB3	cell surface receptor
Pharynx	ERBB3	cell surface receptor
Salivary gland	ERBB3	cell surface receptor
Spleen	ERBB3	cell surface receptor
Stomach	ERBB3	cell surface receptor
Testis	ERBB3	cell surface receptor
Tongue	ERBB3	cell surface receptor
Tonsil	ERBB3	cell surface receptor
Trachea	ERBB3	cell surface receptor
Turbinate	ERBB3	cell surface receptor
Uterus	ERBB3	cell surface receptor
Vagina	ERBB3	cell surface receptor
Vas deferens	ERBB3	cell surface receptor
Vocal cords	ERBB3	cell surface receptor
Accessory genital gland	EZR	cell surface receptor
Blood	EZR	cell surface receptor
Lung	EZR	cell surface receptor
Adipose tissue	FCER1G	cell surface receptor
Adrenal gland	FCER1G	cell surface receptor
Blood vessel	FCER1G	cell surface receptor
Bronchi	FCER1G	cell surface receptor
Epididymis	FCER1G	cell surface receptor
Kidney	FCER1G	cell surface receptor
Lung	FCER1G	cell surface receptor
Male urethra	FCER1G	cell surface receptor
Mammary gland	FCER1G	cell surface receptor
Pancreas	FCER1G	cell surface receptor
Spleen	FCER1G	cell surface receptor
Trachea	FCER1G	cell surface receptor
Turbinate	FCER1G	cell surface receptor
Vocal cords	FCER1G	cell surface receptor
Lung	FCGR1A	cell surface receptor
Diaphragm	FCGRT	cell surface receptor
Epididymis	FCGRT	cell surface receptor
Large intestine	FCGRT	cell surface receptor
Male urethra	FCGRT	cell surface receptor
Endometrium	FCGRT	cell surface receptor
Testis	FCGRT	cell surface receptor
Vas deferens	FCGRT	cell surface receptor
Lung	FCN2	cell surface receptor
Bronchi	FN1	cell surface receptor
Lung	FN1	cell surface receptor
Accessory genital gland	FOLR1	cell surface receptor
Adipose tissue	FOLR1	cell surface receptor
Adrenal gland	FOLR1	cell surface receptor
Anus	FOLR1	cell surface receptor
Blood	FOLR1	cell surface receptor
Blood vessel	FOLR1	cell surface receptor
Bone marrow	FOLR1	cell surface receptor
Diaphragm	FOLR1	cell surface receptor
Epididymis	FOLR1	cell surface receptor
Female urethra	FOLR1	cell surface receptor
Heart	FOLR1	cell surface receptor
Large intestine	FOLR1	cell surface receptor
Ligament	FOLR1	cell surface receptor
Liver	FOLR1	cell surface receptor
Male urethra	FOLR1	cell surface receptor
Mammary gland	FOLR1	cell surface receptor
Muscle	FOLR1	cell surface receptor
Endometrium	FOLR1	cell surface receptor
Spleen	FOLR1	cell surface receptor
Stomach	FOLR1	cell surface receptor
Testis	FOLR1	cell surface receptor
Turbinate	FOLR1	cell surface receptor
Ureter	FOLR1	cell surface receptor
Uterus	FOLR1	cell surface receptor
Vagina	FOLR1	cell surface receptor
Vas deferens	FOLR1	cell surface receptor
Vocal cords	FOLR1	cell surface receptor
Accessory genital gland	GAPDH	cell surface receptor
Blood	GAPDH	cell surface receptor
Diaphragm	GAPDH	cell surface receptor
Epididymis	GAPDH	cell surface receptor
Gallbladder	GAPDH	cell surface receptor
Lung	GAPDH	cell surface receptor
Male urethra	GAPDH	cell surface receptor
Muscle	GAPDH	cell surface receptor
Endometrium	GAPDH	cell surface receptor
Small intestine	GAPDH	cell surface receptor
Testis	GAPDH	cell surface receptor
Vas deferens	GAPDH	cell surface receptor
Epididymis	GGA2	cell surface receptor
Accessory genital gland	HBEGF	cell surface receptor
Epididymis	HBEGF	cell surface receptor
Male urethra	HBEGF	cell surface receptor
Testis	HBEGF	cell surface receptor
Uterus	HBEGF	cell surface receptor
Vagina	HBEGF	cell surface receptor
Vas deferens	HBEGF	cell surface receptor
Liver	HPGD	cell surface receptor
Endometrium	HPGD	cell surface receptor
Brain	HSP90AA1	cell surface receptor
Tonsil	HSP90AA1	cell surface receptor
Accessory genital gland	HSP90AB1	cell surface receptor
Epididymis	HSP90AB1	cell surface receptor
Lung	HSP90AB1	cell surface receptor
Male urethra	HSP90AB1	cell surface receptor
Endometrium	HSP90AB1	cell surface receptor
Testis	HSP90AB1	cell surface receptor
Tonsil	HSP90AB1	cell surface receptor
Vas deferens	HSP90AB1	cell surface receptor
Accessory genital gland	HSPA5	cell surface receptor
Blood vessel	HSPA5	cell surface receptor
Diaphragm	HSPA5	cell surface receptor
Epididymis	HSPA5	cell surface receptor
Lung	HSPA5	cell surface receptor
Lymph nodes	HSPA5	cell surface receptor
Spleen	HSPA5	cell surface receptor
Stomach	HSPA5	cell surface receptor
Testis	HSPA5	cell surface receptor
Tonsil	HSPA5	cell surface receptor
Vas deferens	HSPA5	cell surface receptor
Adrenal gland	HSPD1	cell surface receptor
Epididymis	HSPD1	cell surface receptor
Esophagus	HSPD1	cell surface receptor
Gallbladder	HSPD1	cell surface receptor
Lung	HSPD1	cell surface receptor
Lymph nodes	HSPD1	cell surface receptor
Small intestine	HSPD1	cell surface receptor
Spleen	HSPD1	cell surface receptor
Stomach	HSPD1	cell surface receptor
Tonsil	HSPD1	cell surface receptor
Vas deferens	HSPD1	cell surface receptor
Accessory genital gland	ICAM1	cell surface receptor
Epididymis	ICAM1	cell surface receptor
Testis	ICAM1	cell surface receptor
Gallbladder	IFNGR2	cell surface receptor
Small intestine	IFNGR2	cell surface receptor
Tonsil	IFNGR2	cell surface receptor
Turbinate	IFNGR2	cell surface receptor
Blood	IGSF6	cell surface receptor
Lung	IGSF6	cell surface receptor
Spleen	IGSF6	cell surface receptor
Blood	IL13RA1	cell surface receptor
Accessory genital gland	IL1A	cell surface receptor
Testis	IL1A	cell surface receptor
Brain	IL6ST	cell surface receptor
Epididymis	IQGAP2	cell surface receptor
Large intestine	IQGAP2	cell surface receptor
Endometrium	IQGAP2	cell surface receptor
Blood	ITGA4	cell surface receptor
Bone marrow	ITGA4	cell surface receptor
Lung	ITGA4	cell surface receptor
Spleen	ITGA4	cell surface receptor
Spleen	ITGAM	cell surface receptor
Bronchi	ITGB1	cell surface receptor
Diaphragm	ITGB1	cell surface receptor
Lung	ITGB1	cell surface receptor
Mammary gland	ITGB1	cell surface receptor
Endometrium	ITGB1	cell surface receptor
Spleen	ITGB1	cell surface receptor
Turbinate	ITGB1	cell surface receptor
Epididymis	LAMP1	cell surface receptor
Gallbladder	LAMP1	cell surface receptor
Small intestine	LAMP1	cell surface receptor
Bronchi	LGALS3	cell surface receptor
Diaphragm	LGALS3	cell surface receptor
Epididymis	LGALS3	cell surface receptor
Lung	LGALS3	cell surface receptor
Gallbladder	LPL	cell surface receptor
Epididymis	LRPAP1	cell surface receptor
Bone marrow	LTF	cell surface receptor
Blood	LY96	cell surface receptor
Epididymis	LY96	cell surface receptor
Epididymis	MERTK	cell surface receptor
Accessory genital gland	MIF	cell surface receptor
Blood vessel	MIF	cell surface receptor
Bronchi	MIF	cell surface receptor
Diaphragm	MIF	cell surface receptor
Epididymis	MIF	cell surface receptor
Esophagus	MIF	cell surface receptor
Lung	MIF	cell surface receptor
Male urethra	MIF	cell surface receptor
Mammary gland	MIF	cell surface receptor
Testis	MIF	cell surface receptor
Turbinate	MIF	cell surface receptor
Vas deferens	MIF	cell surface receptor
Epididymis	MILR1	cell surface receptor
Adipose tissue	MRC1	cell surface receptor
Anus	MRC1	cell surface receptor
Blood vessel	MRC1	cell surface receptor
Bone marrow	MRC1	cell surface receptor
Bronchi	MRC1	cell surface receptor
Diaphragm	MRC1	cell surface receptor
Female urethra	MRC1	cell surface receptor
Heart	MRC1	cell surface receptor
Large intestine	MRC1	cell surface receptor
Ligament	MRC1	cell surface receptor
Lung	MRC1	cell surface receptor
Lymph nodes	MRC1	cell surface receptor
Endometrium	MRC1	cell surface receptor
Ureter	MRC1	cell surface receptor
Uterus	MRC1	cell surface receptor
Vagina	MRC1	cell surface receptor
Vas deferens	MRC1	cell surface receptor
Vocal cords	MRC1	cell surface receptor
Blood	MS4A2	cell surface receptor
Vas deferens	MS4A2	cell surface receptor
Vocal cords	MS4A2	cell surface receptor
Blood vessel	MS4A7	cell surface receptor
Mammary gland	MS4A7	cell surface receptor
Vagina	MS4A7	cell surface receptor
Blood	MSN	cell surface receptor
Lung	MSN	cell surface receptor
Testis	MSN	cell surface receptor
Heart	NRP1	cell surface receptor
Lung	NRP1	cell surface receptor
Endometrium	NRP1	cell surface receptor
Brain	P2RY12	cell surface receptor
Epididymis	PDCD1LG2	cell surface receptor
Gallbladder	PDCD1LG2	cell surface receptor
Bone marrow	PICALM	cell surface receptor
Gallbladder	PICALM	cell surface receptor
Lung	PICALM	cell surface receptor
Small intestine	PICALM	cell surface receptor
Accessory genital gland	PLAU	cell surface receptor
Epididymis	PLAU	cell surface receptor
Liver	PLAU	cell surface receptor
Male urethra	PLAU	cell surface receptor
Testis	PLAU	cell surface receptor
Accessory genital gland	PLAUR	cell surface receptor
Epididymis	PLAUR	cell surface receptor
Male urethra	PLAUR	cell surface receptor
Testis	PLAUR	cell surface receptor
Vas deferens	PLAUR	cell surface receptor
Lung	PLSCR1	cell surface receptor
Blood	PTPRC	cell surface receptor
Bronchi	PTPRC	cell surface receptor
Lung	PTPRC	cell surface receptor
Spleen	PTPRC	cell surface receptor
Accessory genital gland	RAMP2	cell surface receptor
Epididymis	RAMP2	cell surface receptor
Gallbladder	RAMP2	cell surface receptor
Small intestine	RAMP2	cell surface receptor
Testis	RAMP2	cell surface receptor
Accessory genital gland	RPSA	cell surface receptor
Blood	RPSA	cell surface receptor
Blood vessel	RPSA	cell surface receptor
Bone marrow	RPSA	cell surface receptor
Bronchi	RPSA	cell surface receptor
Diaphragm	RPSA	cell surface receptor
Epididymis	RPSA	cell surface receptor
Esophagus	RPSA	cell surface receptor
Gallbladder	RPSA	cell surface receptor
Heart	RPSA	cell surface receptor
Lung	RPSA	cell surface receptor
Lymph nodes	RPSA	cell surface receptor
Male urethra	RPSA	cell surface receptor
Mammary gland	RPSA	cell surface receptor
Muscle	RPSA	cell surface receptor
Pharynx	RPSA	cell surface receptor
Endometrium	RPSA	cell surface receptor
Salivary gland	RPSA	cell surface receptor
Small intestine	RPSA	cell surface receptor
Stomach	RPSA	cell surface receptor
Testis	RPSA	cell surface receptor
Trachea	RPSA	cell surface receptor
Turbinate	RPSA	cell surface receptor
Vas deferens	RPSA	cell surface receptor
Vocal cords	RPSA	cell surface receptor
Epididymis	SCARB2	cell surface receptor
Gallbladder	SCARB2	cell surface receptor
Small intestine	SCARB2	cell surface receptor
Tonsil	SCARB2	cell surface receptor
Epididymis	SDC2	cell surface receptor
Testis	SDC2	cell surface receptor
Brain	SMAP2	cell surface receptor
Accessory genital gland	TGFB1	cell surface receptor
Epididymis	TGFB1	cell surface receptor
Testis	TGFB1	cell surface receptor
Lung	TGFBR1	cell surface receptor
Gallbladder	TGFBR2	cell surface receptor
Small intestine	TGFBR2	cell surface receptor
Endometrium	THBS1	cell surface receptor
Epididymis	TKT	cell surface receptor
Lung	TKT	cell surface receptor
Bronchi	TLR4	cell surface receptor
Lung	TLR4	cell surface receptor
Lung	TMEM123	cell surface receptor
Lung	TNF	cell surface receptor
Accessory genital gland	TNFRSF1B	cell surface receptor
Accessory genital gland	TYROBP	cell surface receptor
Adipose tissue	TYROBP	cell surface receptor
Adrenal gland	TYROBP	cell surface receptor
Blood	TYROBP	cell surface receptor
Blood vessel	TYROBP	cell surface receptor
Bronchi	TYROBP	cell surface receptor
Epididymis	TYROBP	cell surface receptor
Esophagus	TYROBP	cell surface receptor
Ligament	TYROBP	cell surface receptor
Lung	TYROBP	cell surface receptor
Male urethra	TYROBP	cell surface receptor
Mammary gland	TYROBP	cell surface receptor
Pancreas	TYROBP	cell surface receptor
Pharynx	TYROBP	cell surface receptor
Salivary gland	TYROBP	cell surface receptor
Testis	TYROBP	cell surface receptor
Tongue	TYROBP	cell surface receptor
Trachea	TYROBP	cell surface receptor
Turbinate	TYROBP	cell surface receptor
Vas deferens	TYROBP	cell surface receptor
Vocal cords	TYROBP	cell surface receptor
Epididymis	VAV1	cell surface receptor
Epididymis	AHR	TF
Accessory genital gland	ATF3	TF
Epididymis	ATF3	TF
Liver	ATF3	TF
Male urethra	ATF3	TF
Pharynx	ATF3	TF
Testis	ATF3	TF
Tongue	ATF3	TF
Tonsil	ATF3	TF
Uterus	ATF3	TF
Vas deferens	ATF3	TF
Accessory genital gland	ATF4	TF
Epididymis	ATF4	TF
Male urethra	ATF4	TF
Testis	ATF4	TF
Vas deferens	ATF4	TF
Lung	BACH1	TF
Testis	BACH1	TF
Vas deferens	BACH1	TF
Accessory genital gland	BHLHE40	TF
Epididymis	BHLHE40	TF
Testis	BHLHE40	TF
Spinal cord	BHLHE41	TF
Endometrium	CCDC88A	TF
Epididymis	CDC5L	TF
Epididymis	CEBPA	TF
Adrenal gland	CEBPB	TF
Lung	CEBPB	TF
Accessory genital gland	CNBP	TF
Lung	CNBP	TF
Accessory genital gland	CREM	TF
Epididymis	CREM	TF
Esophagus	CREM	TF
Liver	CREM	TF
Lung	CREM	TF
Lymph nodes	CREM	TF
Male urethra	CREM	TF
Testis	CREM	TF
Uterus	CREM	TF
Vagina	CREM	TF
Vas deferens	CREM	TF
Gallbladder	CSDE1	TF
Small intestine	CSDE1	TF
Epididymis	EGR1	TF
Lung	EGR1	TF
Salivary gland	EGR1	TF
Vas deferens	EGR1	TF
Accessory genital gland	ELF1	TF
Liver	ELF1	TF
Uterus	ELF1	TF
Vagina	ELF1	TF
Endometrium	ETS2	TF
Accessory genital gland	ETV3	TF
Epididymis	ETV3	TF
Accessory genital gland	FOS	TF
Adipose tissue	FOS	TF
Adrenal gland	FOS	TF
Blood vessel	FOS	TF
Diaphragm	FOS	TF
Epididymis	FOS	TF
Esophagus	FOS	TF
Female urethra	FOS	TF
Heart	FOS	TF
Kidney	FOS	TF
Large intestine	FOS	TF
Ligament	FOS	TF
Liver	FOS	TF
Lung	FOS	TF
Lymph nodes	FOS	TF
Male urethra	FOS	TF
Pancreas	FOS	TF
Pharynx	FOS	TF
Salivary gland	FOS	TF
Stomach	FOS	TF
Testis	FOS	TF
Tongue	FOS	TF
Tonsil	FOS	TF
Uterus	FOS	TF
Vagina	FOS	TF
Vas deferens	FOS	TF
Vocal cords	FOS	TF
Accessory genital gland	FOSB	TF
Epididymis	FOSB	TF
Male urethra	FOSB	TF
Testis	FOSB	TF
Vas deferens	FOSB	TF
Blood	FOXN2	TF
Blood	FOXP1	TF
Epididymis	GLMP	TF
Accessory genital gland	GPBP1	TF
Epididymis	HES1	TF
Pancreas	HES1	TF
Bone marrow	HMGB2	TF
Accessory genital gland	ID2	TF
Adrenal gland	ID2	TF
Epididymis	ID2	TF
Esophagus	ID2	TF
Kidney	ID2	TF
Liver	ID2	TF
Male urethra	ID2	TF
Mammary gland	ID2	TF
Muscle	ID2	TF
Pharynx	ID2	TF
Spleen	ID2	TF
Testis	ID2	TF
Tongue	ID2	TF
Uterus	ID2	TF
Vagina	ID2	TF
Vas deferens	ID2	TF
Epididymis	ID3	TF
Liver	ID3	TF
Accessory genital gland	IRF8	TF
Testis	KLF10	TF
Epididymis	KLF2	TF
Epididymis	KLF4	TF
Vas deferens	KLF4	TF
Epididymis	KLF6	TF
Testis	KLF6	TF
Vas deferens	KLF6	TF
Accessory genital gland	LITAF	TF
Epididymis	LITAF	TF
Gallbladder	LITAF	TF
Testis	LITAF	TF
Bone marrow	LTF	TF
Adipose tissue	MAF	TF
Female urethra	MAF	TF
Heart	MAF	TF
Large intestine	MAF	TF
Liver	MAF	TF
Lymph nodes	MAF	TF
Endometrium	MAF	TF
Spleen	MAF	TF
Uterus	MAF	TF
Vagina	MAF	TF
Vocal cords	MAF	TF
Accessory genital gland	MAFF	TF
Epididymis	MAFF	TF
Brain	MEF2A	TF
Endometrium	MEF2C	TF
Epididymis	NFIL3	TF
Testis	NFIL3	TF
Accessory genital gland	NME2	TF
Blood	NME2	TF
Blood vessel	NME2	TF
Bronchi	NME2	TF
Epididymis	NME2	TF
Lung	NME2	TF
Male urethra	NME2	TF
Testis	NME2	TF
Turbinate	NME2	TF
Vas deferens	NME2	TF
Accessory genital gland	NR4A1	TF
Epididymis	NR4A1	TF
Male urethra	NR4A1	TF
Testis	NR4A1	TF
Vas deferens	NR4A1	TF
Epididymis	NR4A2	TF
Male urethra	NR4A2	TF
Testis	NR4A2	TF
Vas deferens	NR4A2	TF
Accessory genital gland	NR4A3	TF
Epididymis	NR4A3	TF
Testis	NR4A3	TF
Accessory genital gland	PLEK	TF
Adipose tissue	PLEK	TF
Blood vessel	PLEK	TF
Liver	PLEK	TF
Lung	PLEK	TF
Male urethra	PLEK	TF
Muscle	PLEK	TF
Testis	PLEK	TF
Tonsil	PLEK	TF
Uterus	PLEK	TF
Vagina	PLEK	TF
Vas deferens	PLEK	TF
Lung	PLSCR1	TF
Accessory genital gland	PRDM1	TF
Adipose tissue	RBPJ	TF
Diaphragm	RBPJ	TF
Large intestine	RBPJ	TF
Ligament	RBPJ	TF
Endometrium	RBPJ	TF
Vas deferens	RBPJ	TF
Vocal cords	RBPJ	TF
Accessory genital gland	REL	TF
Epididymis	REL	TF
Male urethra	REL	TF
Testis	REL	TF
Uterus	REL	TF
Vagina	REL	TF
Vas deferens	REL	TF
Accessory genital gland	SFPQ	TF
Epididymis	SFPQ	TF
Testis	SFPQ	TF
Accessory genital gland	SPI1	TF
Blood	SPI1	TF
Epididymis	SPI1	TF
Lung	SPI1	TF
Male urethra	SPI1	TF
Testis	SPI1	TF
Vas deferens	SPI1	TF
Spleen	SPIC	TF
Blood	STAT1	TF
Gallbladder	STAT1	TF
Small intestine	STAT1	TF
Spleen	STAT1	TF
Stomach	STAT1	TF
Tonsil	STAT1	TF
Lung	TAX1BP1	TF
Endometrium	TAX1BP1	TF
Lung	TFEC	TF
Epididymis	XBP1	TF
Epididymis	YBX1	TF
Gallbladder	YBX1	TF
Male urethra	YBX1	TF
Endometrium	YBX1	TF
Small intestine	YBX1	TF
Testis	YBX1	TF
Tonsil	YBX1	TF
Gallbladder	ZEB2	TF
Large intestine	ZEB2	TF
Small intestine	ZEB2	TF
Spleen	ZEB2	TF
Accessory genital gland	ZFP36L1	TF
Brain	ZFP36L1	TF
Epididymis	ZFP36L1	TF
Male urethra	ZFP36L1	TF
Pharynx	ZFP36L1	TF
Retina	ZFP36L1	TF
Testis	ZFP36L1	TF
Vas deferens	ZFP36L1	TF
Epididymis	ZFP36L2	TF
Large intestine	ZFP36L2	TF
Lymph nodes	ZFP36L2	TF
Retina	ZFP36L2	TF
Spleen	ZFP36L2	TF
