# Supplementary material for: Cross one single body 49 tissues single-cell transcriptome reveals detailed macrophage heterogeneity during pig pregnancy
Source: Front Immunol. 2025 Apr 2;16:1574120. doi: 10.3389/fimmu.2025.1574120 (PMC12000058; doi:10.3389/fimmu.2025.1574120)
Supplement: Supplementary file 2 [file DataSheet2.zip › Supplementary Tables/Supplementary Table 1.xlsx]

## Sheet: Sheet1
Supplementary Table 1. The anatomical locations, average number of genes, number of cells and system information corresponding to 54 tissues/organs.
Tissues/Organs	Anatomical locations	Average number of genes	Number of macrophages	System
Accessory genital gland	Bulbourethral_gland	1327	207	Male reproductive system
	Prostate_gland
Adipose tissue	Abdominal_subcutaneous_adipose_tissue	717	8493	Adipose tissue
	Back_subcutaneous_adipose_tissue
	Mesenteric_adipose_tissue
	Greater_omental_adipose_tissue
	Perirenal_adipose_tissue
Adrenal gland	Adrenal_gland	744	191	Endocrine system
Anus	Anus	499	118	Digestive system
Blood	Peripheral_blood	1245	70	Immune system
Blood vessel	Aorta	744	1617	Cardiovascular system
	Pulmonary_artery
	Posterior_vena_cava
	Anterior_vena_cava
	Pulmonary_vein
Bone marrow	Red_bone_marrow	1001	140	Immune system
	Yellow_bone_marrow
Brain stem	Left_brain_stem	506	5427	Central nervous system
	Right_brain_stem
Bronchi	Bronchi	945	365	Respiratory system
Cerebellum	Left_cerebellum	663	4890	Central nervous system
	Right_cerebellum
Cerebral cortex	Left_frontal_lobe	509	22757	Central nervous system
	Right_frontal_lobe
	Left_occipital_lobe
	Right_occipital_lobe
	Left_parietal_lobe
	Right_parietal_lobe
	Left_temporal_lobe
	Right_temporal_lobe
Cingulate gyrus	Left_cingulate_gyrus	526	6654	Central nervous system
	Right_cingulate_gyrus
Corpus callosum	Left_corpus_callosum	785	2967	Central nervous system
	Right_corpus_callosum
Diaphragm	Diaphragm	915	75	Respiratory system
Endometrium	Endometrium	1222	216	Female reproductive system
Epididymis	Body_of_epididymis	2299	673	Male reproductive system
	Head_of_epididymis
	Tail_of_epididymis
Esophagus	Esophageal_mucosa	810	149	Digestive system
Female urethra	Urethra	642	63	Urinary system
Gallbladder	Gallbladder	1332	76	Digestive system
Heart	Apex	845	754	Cardiovascular system
	Interventricular_septum
	Left_atrum
	Left_ventricle
	Mitral_valve
	Right_atrum
	Right_ventricle
Hippocampus	Left_hippocampus	651	2292	Central nervous system
	Right_hippocampus
Hypothalamus	Hypothalamus	716	3270	Central nervous system
Kidney	Renal_cortex	493	1217	Urinary system
	Renal_medulla
	Renal_pelvis
Large intestine	Caecum	807	380	Digestive system
	Middle_ascending_colon
	Descending_colon
	Transverse_colon
	Rectum
Ligament	Collateral_ligaments	570	407	Motor system
Liver	Caudate_lobe	756	1644	Digestive system
	Hepatic_hilum
	Quadrate_lobe
	Right_lateral_lobe
	Hepatic_right_outter_lobe
Lung	Right_lung_diaphragmatic_lobe	1288	17694	Respiratory system
	Right_lung_apical_lobe
Lymph nodes	Inguinal_lymph_nodes	774	3263	Immune system
	Aortic_lymph_nodes
	Aortopulmonary_lymph_nodes
	Internal_iliac_lymph_nodes
	Mandibular_lymph_nodes
	Mesenteric_lymph_nodes
	Popliteal_lymph_nodes
	Prepectoral_lymph_nodes
	Tracheal_lymph_nodes
Male urethra	Urethra_of_pelvic	1405	268	Urinary system
	Urethra_of_penis
Mammary gland	Mammary_gland	890	1403	Female reproductive system
Muscle	Longissimus_dorsi_muscle	733	128	Motor system
	Psoas_muscle
	Semimembranosus_muscle
Olfactory bulb	Left_olfactory_bulb	697	2202	Central nervous system
	Right_olfactory_bulb
Pancreas	Corpus_pancreatis	608	156	Digestive system
	Left_pancreatic_lobe
	Right_pancreatic_lobe
Pharynx	Pharyngeal_mucosa	673	180	Respiratory system
Pineal body	Pineal_body	494	1579	Endocrine system
Pituitary	Pituitary	681	247	Endocrine system
Retina	Retina	457	71	Central nervous system
Salivary gland	Parotid_gland	810	61	Digestive system
	Sublingual_gland
	Submandibular_gland
Small intestine	Bile_duct_duodenum	1154	220	Digestive system
	Pancreatic_duct_duodenum
	Middle_ileum
	Terminal_jejunum
	Proximal_jejunum
	Middle_jejunum
Spinal cord	Spinal_cord	533	3389	Central nervous system
Spleen	Splenic_parenchyma	903	2270	Immune system
	Splenic_hilus
Stomach	Cardia	999	343	Digestive system
	Gastric_corpus
	Pyloric
Striatum	Left_striatum	650	2958	Central nervous system
	Right_striatum
Testis	Mediastinum_of_testis	1448	113	Male reproductive system
Thalamus	Left_thalamus	525	8961	Central nervous system
	Right_thalamus
Tongue	Tongue	641	112	Digestive system
Tonsil	Tonsil	958	65	Immune system
Trachea	Trachea_mucosa	746	176	Respiratory system
Turbinate	Inferior_turbinate_mucosa	820	214	Respiratory system
Ureter	Ureter	572	172	Urinary system
Uterus	Cervix	920	487	Female reproductive system
	Right_uterine_horn
Vagina	Vagina	736	246	Female reproductive system
Vas deferens	Vas_deferens	1166	205	Male reproductive system
Vocal cords	Vocal_cords	727	1886	Respiratory system
