# Supplementary material for: Cross one single body 49 tissues single-cell transcriptome reveals detailed macrophage heterogeneity during pig pregnancy
Source: Front Immunol. 2025 Apr 2;16:1574120. doi: 10.3389/fimmu.2025.1574120 (PMC12000058; doi:10.3389/fimmu.2025.1574120)
Supplement: Supplementary file 2 [file DataSheet2.zip › Supplementary Tables/Supplementary Table 3.xlsx]

## Sheet: M1 and M2 genes
M1 marker	M2 marker
CD14	ARG1
CD32	ARG2
CD369	CCL13
CD68	CCL17
CD80	CCL18
CD86	CCL20
CXCL1	CCL22
CXCL10	CCL24
CXCL11	CCL4
CXCL16	CD14
FCGR1A	CD163
IFNG	CD200R1
IL12	CD274
IL18	CD276
IL1A	CD68
IL1B	CLEC7A
IL23	CSF1R
IL6	CTSA
IRF5	CTSB
ITGAM	CTSD
NO	EGF
NOS2	FCER2
RNS	FN1
ROS	IL10
STAT1	IL1R2
TNF	IL1RN
	IL4R
	IRF4
	LYVE1
	MARCO
	MMP14
	MMP19
	MMP9
	MRC1
	MSR1
	TGFB1
	TGFB2
	TGFB3
	TNFSF12
	TNFSF8
	VEGFA
	VEGFB
	VEGFC
	VEGFD
	VTCN1
	WNT7B

## Sheet: PRRs signaling pathways
Gene	Pathway
AKT1	Toll-like receptor signaling pathway
AKT2	Toll-like receptor signaling pathway
CASP8	Toll-like receptor signaling pathway
CD14	Toll-like receptor signaling pathway
CD80	Toll-like receptor signaling pathway
CD86	Toll-like receptor signaling pathway
CD40	Toll-like receptor signaling pathway
CHUK	Toll-like receptor signaling pathway
MAP3K8	Toll-like receptor signaling pathway
MAPK14	Toll-like receptor signaling pathway
CTSK	Toll-like receptor signaling pathway
FOS	Toll-like receptor signaling pathway
IFNA1	Toll-like receptor signaling pathway
IFNA2	Toll-like receptor signaling pathway
IFNA4	Toll-like receptor signaling pathway
IFNA5	Toll-like receptor signaling pathway
IFNA6	Toll-like receptor signaling pathway
IFNA7	Toll-like receptor signaling pathway
IFNA8	Toll-like receptor signaling pathway
IFNA10	Toll-like receptor signaling pathway
IFNA13	Toll-like receptor signaling pathway
IFNA14	Toll-like receptor signaling pathway
IFNA16	Toll-like receptor signaling pathway
IFNA17	Toll-like receptor signaling pathway
IFNA21	Toll-like receptor signaling pathway
IFNAR1	Toll-like receptor signaling pathway
IFNAR2	Toll-like receptor signaling pathway
IFNB1	Toll-like receptor signaling pathway
IKBKB	Toll-like receptor signaling pathway
IL1B	Toll-like receptor signaling pathway
IL6	Toll-like receptor signaling pathway
CXCL8	Toll-like receptor signaling pathway
IL12A	Toll-like receptor signaling pathway
IL12B	Toll-like receptor signaling pathway
CXCL10	Toll-like receptor signaling pathway
IRAK1	Toll-like receptor signaling pathway
IRF3	Toll-like receptor signaling pathway
IRF5	Toll-like receptor signaling pathway
IRF7	Toll-like receptor signaling pathway
JAK1	Toll-like receptor signaling pathway
JUN	Toll-like receptor signaling pathway
LBP	Toll-like receptor signaling pathway
CXCL9	Toll-like receptor signaling pathway
MYD88	Toll-like receptor signaling pathway
NFKB1	Toll-like receptor signaling pathway
NFKBIA	Toll-like receptor signaling pathway
PIK3CA	Toll-like receptor signaling pathway
PIK3CB	Toll-like receptor signaling pathway
PIK3CD	Toll-like receptor signaling pathway
PIK3R1	Toll-like receptor signaling pathway
PIK3R2	Toll-like receptor signaling pathway
MAPK1	Toll-like receptor signaling pathway
MAPK3	Toll-like receptor signaling pathway
MAPK8	Toll-like receptor signaling pathway
MAPK11	Toll-like receptor signaling pathway
MAPK9	Toll-like receptor signaling pathway
MAPK10	Toll-like receptor signaling pathway
MAPK13	Toll-like receptor signaling pathway
MAP2K1	Toll-like receptor signaling pathway
MAP2K2	Toll-like receptor signaling pathway
MAP2K3	Toll-like receptor signaling pathway
MAP2K6	Toll-like receptor signaling pathway
MAP2K7	Toll-like receptor signaling pathway
RAC1	Toll-like receptor signaling pathway
RELA	Toll-like receptor signaling pathway
MAPK12	Toll-like receptor signaling pathway
CCL3	Toll-like receptor signaling pathway
CCL3L1	Toll-like receptor signaling pathway
CCL4	Toll-like receptor signaling pathway
CCL5	Toll-like receptor signaling pathway
CXCL11	Toll-like receptor signaling pathway
MAP2K4	Toll-like receptor signaling pathway
SPP1	Toll-like receptor signaling pathway
STAT1	Toll-like receptor signaling pathway
STAT2	Toll-like receptor signaling pathway
MAP3K7	Toll-like receptor signaling pathway
TLR1	Toll-like receptor signaling pathway
TLR2	Toll-like receptor signaling pathway
TLR3	Toll-like receptor signaling pathway
TLR4	Toll-like receptor signaling pathway
TLR5	Toll-like receptor signaling pathway
TNF	Toll-like receptor signaling pathway
TRAF3	Toll-like receptor signaling pathway
TRAF6	Toll-like receptor signaling pathway
TYK2	Toll-like receptor signaling pathway
PIK3R3	Toll-like receptor signaling pathway
IKBKG	Toll-like receptor signaling pathway
RIPK1	Toll-like receptor signaling pathway
FADD	Toll-like receptor signaling pathway
CCL4L2	Toll-like receptor signaling pathway
IKBKE	Toll-like receptor signaling pathway
AKT3	Toll-like receptor signaling pathway
TLR6	Toll-like receptor signaling pathway
IRF9	Toll-like receptor signaling pathway
TAB1	Toll-like receptor signaling pathway
TAB2	Toll-like receptor signaling pathway
LY96	Toll-like receptor signaling pathway
TBK1	Toll-like receptor signaling pathway
IRAK4	Toll-like receptor signaling pathway
TLR7	Toll-like receptor signaling pathway
TLR8	Toll-like receptor signaling pathway
TLR9	Toll-like receptor signaling pathway
TOLLIP	Toll-like receptor signaling pathway
TIRAP	Toll-like receptor signaling pathway
TICAM1	Toll-like receptor signaling pathway
TICAM2	Toll-like receptor signaling pathway
CCL4L1	Toll-like receptor signaling pathway
CCL3L3	Toll-like receptor signaling pathway
BIRC2	NOD-like receptor signaling pathway
BIRC3	NOD-like receptor signaling pathway
XIAP	NOD-like receptor signaling pathway
RHOA	NOD-like receptor signaling pathway
BCL2	NOD-like receptor signaling pathway
BCL2L1	NOD-like receptor signaling pathway
CAMP	NOD-like receptor signaling pathway
CASP1	NOD-like receptor signaling pathway
CASP4	NOD-like receptor signaling pathway
CASP5	NOD-like receptor signaling pathway
CASP8	NOD-like receptor signaling pathway
CASR	NOD-like receptor signaling pathway
CHUK	NOD-like receptor signaling pathway
MAPK14	NOD-like receptor signaling pathway
CTSB	NOD-like receptor signaling pathway
CYBA	NOD-like receptor signaling pathway
CYBB	NOD-like receptor signaling pathway
DEFA1	NOD-like receptor signaling pathway
DEFA3	NOD-like receptor signaling pathway
DEFA4	NOD-like receptor signaling pathway
DEFA5	NOD-like receptor signaling pathway
DEFA6	NOD-like receptor signaling pathway
DEFB4A	NOD-like receptor signaling pathway
GBP1	NOD-like receptor signaling pathway
GBP2	NOD-like receptor signaling pathway
GBP3	NOD-like receptor signaling pathway
CXCL1	NOD-like receptor signaling pathway
CXCL2	NOD-like receptor signaling pathway
CXCL3	NOD-like receptor signaling pathway
HSP90AA1	NOD-like receptor signaling pathway
HSP90AB1	NOD-like receptor signaling pathway
IFI16	NOD-like receptor signaling pathway
IFNA1	NOD-like receptor signaling pathway
IFNA2	NOD-like receptor signaling pathway
IFNA4	NOD-like receptor signaling pathway
IFNA5	NOD-like receptor signaling pathway
IFNA6	NOD-like receptor signaling pathway
IFNA7	NOD-like receptor signaling pathway
IFNA8	NOD-like receptor signaling pathway
IFNA10	NOD-like receptor signaling pathway
IFNA13	NOD-like receptor signaling pathway
IFNA14	NOD-like receptor signaling pathway
IFNA16	NOD-like receptor signaling pathway
IFNA17	NOD-like receptor signaling pathway
IFNA21	NOD-like receptor signaling pathway
IFNAR1	NOD-like receptor signaling pathway
IFNAR2	NOD-like receptor signaling pathway
IFNB1	NOD-like receptor signaling pathway
IKBKB	NOD-like receptor signaling pathway
IL1B	NOD-like receptor signaling pathway
IL6	NOD-like receptor signaling pathway
CXCL8	NOD-like receptor signaling pathway
IL18	NOD-like receptor signaling pathway
IRF3	NOD-like receptor signaling pathway
IRF7	NOD-like receptor signaling pathway
ITPR1	NOD-like receptor signaling pathway
ITPR2	NOD-like receptor signaling pathway
ITPR3	NOD-like receptor signaling pathway
JAK1	NOD-like receptor signaling pathway
JUN	NOD-like receptor signaling pathway
MEFV	NOD-like receptor signaling pathway
MYD88	NOD-like receptor signaling pathway
NAIP	NOD-like receptor signaling pathway
NFKB1	NOD-like receptor signaling pathway
NFKBIA	NOD-like receptor signaling pathway
NFKBIB	NOD-like receptor signaling pathway
OAS1	NOD-like receptor signaling pathway
OAS2	NOD-like receptor signaling pathway
OAS3	NOD-like receptor signaling pathway
P2RX7	NOD-like receptor signaling pathway
PLCB2	NOD-like receptor signaling pathway
PLCB3	NOD-like receptor signaling pathway
PLCB4	NOD-like receptor signaling pathway
PRKCD	NOD-like receptor signaling pathway
PKN1	NOD-like receptor signaling pathway
PKN2	NOD-like receptor signaling pathway
MAPK1	NOD-like receptor signaling pathway
MAPK3	NOD-like receptor signaling pathway
MAPK8	NOD-like receptor signaling pathway
MAPK11	NOD-like receptor signaling pathway
MAPK9	NOD-like receptor signaling pathway
MAPK10	NOD-like receptor signaling pathway
MAPK13	NOD-like receptor signaling pathway
RELA	NOD-like receptor signaling pathway
RNASEL	NOD-like receptor signaling pathway
MAPK12	NOD-like receptor signaling pathway
CCL2	NOD-like receptor signaling pathway
CCL5	NOD-like receptor signaling pathway
STAT1	NOD-like receptor signaling pathway
STAT2	NOD-like receptor signaling pathway
MAP3K7	NOD-like receptor signaling pathway
TLR4	NOD-like receptor signaling pathway
TNF	NOD-like receptor signaling pathway
TNFAIP3	NOD-like receptor signaling pathway
TP53BP1	NOD-like receptor signaling pathway
TRAF2	NOD-like receptor signaling pathway
TRAF3	NOD-like receptor signaling pathway
TRAF5	NOD-like receptor signaling pathway
TRAF6	NOD-like receptor signaling pathway
TRIP6	NOD-like receptor signaling pathway
TRPM2	NOD-like receptor signaling pathway
TXN	NOD-like receptor signaling pathway
TYK2	NOD-like receptor signaling pathway
VDAC1	NOD-like receptor signaling pathway
VDAC2	NOD-like receptor signaling pathway
VDAC3	NOD-like receptor signaling pathway
YWHAE	NOD-like receptor signaling pathway
IKBKG	NOD-like receptor signaling pathway
RIPK1	NOD-like receptor signaling pathway
RIPK2	NOD-like receptor signaling pathway
FADD	NOD-like receptor signaling pathway
PSTPIP1	NOD-like receptor signaling pathway
ATG12	NOD-like receptor signaling pathway
AIM2	NOD-like receptor signaling pathway
ATG5	NOD-like receptor signaling pathway
IKBKE	NOD-like receptor signaling pathway
MFN2	NOD-like receptor signaling pathway
TANK	NOD-like receptor signaling pathway
DNM1L	NOD-like receptor signaling pathway
NAMPT	NOD-like receptor signaling pathway
IRF9	NOD-like receptor signaling pathway
NOD1	NOD-like receptor signaling pathway
TAB1	NOD-like receptor signaling pathway
RBCK1	NOD-like receptor signaling pathway
TXNIP	NOD-like receptor signaling pathway
SUGT1	NOD-like receptor signaling pathway
RIPK3	NOD-like receptor signaling pathway
GABARAP	NOD-like receptor signaling pathway
GABARAPL2	NOD-like receptor signaling pathway
NLRP1	NOD-like receptor signaling pathway
CARD8	NOD-like receptor signaling pathway
TAB2	NOD-like receptor signaling pathway
PLCB1	NOD-like receptor signaling pathway
GABARAPL1	NOD-like receptor signaling pathway
PANX1	NOD-like receptor signaling pathway
TXN2	NOD-like receptor signaling pathway
PYCARD	NOD-like receptor signaling pathway
TBK1	NOD-like receptor signaling pathway
IRAK4	NOD-like receptor signaling pathway
TRPV2	NOD-like receptor signaling pathway
TRPM7	NOD-like receptor signaling pathway
ATG16L1	NOD-like receptor signaling pathway
RNF31	NOD-like receptor signaling pathway
MFN1	NOD-like receptor signaling pathway
DEFB103B	NOD-like receptor signaling pathway
ERBIN	NOD-like receptor signaling pathway
DHX33	NOD-like receptor signaling pathway
MAVS	NOD-like receptor signaling pathway
NLRC4	NOD-like receptor signaling pathway
CARD18	NOD-like receptor signaling pathway
GPSM3	NOD-like receptor signaling pathway
NOD2	NOD-like receptor signaling pathway
CARD9	NOD-like receptor signaling pathway
BRCC3	NOD-like receptor signaling pathway
NLRX1	NOD-like receptor signaling pathway
GSDMD	NOD-like receptor signaling pathway
MAP1LC3B	NOD-like receptor signaling pathway
SHARPIN	NOD-like receptor signaling pathway
ANTXR1	NOD-like receptor signaling pathway
MAP1LC3A	NOD-like receptor signaling pathway
CARD6	NOD-like receptor signaling pathway
MCU	NOD-like receptor signaling pathway
NLRP12	NOD-like receptor signaling pathway
NLRP3	NOD-like receptor signaling pathway
CARD16	NOD-like receptor signaling pathway
GBP4	NOD-like receptor signaling pathway
GBP5	NOD-like receptor signaling pathway
ANTXR2	NOD-like receptor signaling pathway
NEK7	NOD-like receptor signaling pathway
TICAM1	NOD-like receptor signaling pathway
PYDC2	NOD-like receptor signaling pathway
NLRP6	NOD-like receptor signaling pathway
NLRP7	NOD-like receptor signaling pathway
GPRC6A	NOD-like receptor signaling pathway
TAB3	NOD-like receptor signaling pathway
PYDC1	NOD-like receptor signaling pathway
STING1	NOD-like receptor signaling pathway
IRGM	NOD-like receptor signaling pathway
GBP7	NOD-like receptor signaling pathway
DEFB103A	NOD-like receptor signaling pathway
MAP1LC3C	NOD-like receptor signaling pathway
MAP1LC3B2	NOD-like receptor signaling pathway
DEFA1B	NOD-like receptor signaling pathway
DEFB4B	NOD-like receptor signaling pathway
CASP12	NOD-like receptor signaling pathway
PYDC5	NOD-like receptor signaling pathway
ADAR	RIG-I-like receptor signaling pathway
CASP8	RIG-I-like receptor signaling pathway
CASP10	RIG-I-like receptor signaling pathway
CHUK	RIG-I-like receptor signaling pathway
MAPK14	RIG-I-like receptor signaling pathway
CYLD	RIG-I-like receptor signaling pathway
DDX3X	RIG-I-like receptor signaling pathway
IFNA1	RIG-I-like receptor signaling pathway
IFNA2	RIG-I-like receptor signaling pathway
IFNA4	RIG-I-like receptor signaling pathway
IFNA5	RIG-I-like receptor signaling pathway
IFNA6	RIG-I-like receptor signaling pathway
IFNA7	RIG-I-like receptor signaling pathway
IFNA8	RIG-I-like receptor signaling pathway
IFNA10	RIG-I-like receptor signaling pathway
IFNA13	RIG-I-like receptor signaling pathway
IFNA14	RIG-I-like receptor signaling pathway
IFNA16	RIG-I-like receptor signaling pathway
IFNA17	RIG-I-like receptor signaling pathway
IFNA21	RIG-I-like receptor signaling pathway
IFNB1	RIG-I-like receptor signaling pathway
IFNW1	RIG-I-like receptor signaling pathway
IKBKB	RIG-I-like receptor signaling pathway
CXCL8	RIG-I-like receptor signaling pathway
IL12A	RIG-I-like receptor signaling pathway
IL12B	RIG-I-like receptor signaling pathway
CXCL10	RIG-I-like receptor signaling pathway
IRF3	RIG-I-like receptor signaling pathway
IRF7	RIG-I-like receptor signaling pathway
MAP3K1	RIG-I-like receptor signaling pathway
NFKB1	RIG-I-like receptor signaling pathway
NFKBIA	RIG-I-like receptor signaling pathway
NFKBIB	RIG-I-like receptor signaling pathway
PIN1	RIG-I-like receptor signaling pathway
MAPK8	RIG-I-like receptor signaling pathway
MAPK11	RIG-I-like receptor signaling pathway
MAPK9	RIG-I-like receptor signaling pathway
MAPK10	RIG-I-like receptor signaling pathway
MAPK13	RIG-I-like receptor signaling pathway
RELA	RIG-I-like receptor signaling pathway
MAPK12	RIG-I-like receptor signaling pathway
MAP3K7	RIG-I-like receptor signaling pathway
TNF	RIG-I-like receptor signaling pathway
TRAF2	RIG-I-like receptor signaling pathway
TRAF3	RIG-I-like receptor signaling pathway
TRAF6	RIG-I-like receptor signaling pathway
TRIM25	RIG-I-like receptor signaling pathway
IKBKG	RIG-I-like receptor signaling pathway
TRADD	RIG-I-like receptor signaling pathway
RIPK1	RIG-I-like receptor signaling pathway
FADD	RIG-I-like receptor signaling pathway
ATG12	RIG-I-like receptor signaling pathway
ATG5	RIG-I-like receptor signaling pathway
ISG15	RIG-I-like receptor signaling pathway
IKBKE	RIG-I-like receptor signaling pathway
TBKBP1	RIG-I-like receptor signaling pathway
TANK	RIG-I-like receptor signaling pathway
RIGI	RIG-I-like receptor signaling pathway
TKFC	RIG-I-like receptor signaling pathway
TBK1	RIG-I-like receptor signaling pathway
RNF125	RIG-I-like receptor signaling pathway
OTUD5	RIG-I-like receptor signaling pathway
IFNK	RIG-I-like receptor signaling pathway
ZNFX1	RIG-I-like receptor signaling pathway
MAVS	RIG-I-like receptor signaling pathway
IFIH1	RIG-I-like receptor signaling pathway
AZI2	RIG-I-like receptor signaling pathway
DHX58	RIG-I-like receptor signaling pathway
NLRX1	RIG-I-like receptor signaling pathway
SIKE1	RIG-I-like receptor signaling pathway
IFNE	RIG-I-like receptor signaling pathway
STING1	RIG-I-like receptor signaling pathway
ADAR	Cytosolic DNA-sensing pathway
POLR3D	Cytosolic DNA-sensing pathway
CASP1	Cytosolic DNA-sensing pathway
CASP3	Cytosolic DNA-sensing pathway
CASP7	Cytosolic DNA-sensing pathway
CASP8	Cytosolic DNA-sensing pathway
CHUK	Cytosolic DNA-sensing pathway
GSDME	Cytosolic DNA-sensing pathway
DNASE2	Cytosolic DNA-sensing pathway
IFI16	Cytosolic DNA-sensing pathway
IFNA1	Cytosolic DNA-sensing pathway
IFNA2	Cytosolic DNA-sensing pathway
IFNA4	Cytosolic DNA-sensing pathway
IFNA5	Cytosolic DNA-sensing pathway
IFNA6	Cytosolic DNA-sensing pathway
IFNA7	Cytosolic DNA-sensing pathway
IFNA8	Cytosolic DNA-sensing pathway
IFNA10	Cytosolic DNA-sensing pathway
IFNA13	Cytosolic DNA-sensing pathway
IFNA14	Cytosolic DNA-sensing pathway
IFNA16	Cytosolic DNA-sensing pathway
IFNA17	Cytosolic DNA-sensing pathway
IFNA21	Cytosolic DNA-sensing pathway
IFNB1	Cytosolic DNA-sensing pathway
IKBKB	Cytosolic DNA-sensing pathway
IL1B	Cytosolic DNA-sensing pathway
IL6	Cytosolic DNA-sensing pathway
IL18	Cytosolic DNA-sensing pathway
CXCL10	Cytosolic DNA-sensing pathway
IRF3	Cytosolic DNA-sensing pathway
IRF7	Cytosolic DNA-sensing pathway
MEFV	Cytosolic DNA-sensing pathway
NFKB1	Cytosolic DNA-sensing pathway
NFKBIA	Cytosolic DNA-sensing pathway
NFKBIB	Cytosolic DNA-sensing pathway
PCBP1	Cytosolic DNA-sensing pathway
POLR2E	Cytosolic DNA-sensing pathway
POLR2F	Cytosolic DNA-sensing pathway
POLR2H	Cytosolic DNA-sensing pathway
POLR2K	Cytosolic DNA-sensing pathway
POLR2L	Cytosolic DNA-sensing pathway
RELA	Cytosolic DNA-sensing pathway
CCL4	Cytosolic DNA-sensing pathway
CCL5	Cytosolic DNA-sensing pathway
IKBKG	Cytosolic DNA-sensing pathway
RIPK1	Cytosolic DNA-sensing pathway
FADD	Cytosolic DNA-sensing pathway
AIM2	Cytosolic DNA-sensing pathway
POLR1C	Cytosolic DNA-sensing pathway
CCL4L2	Cytosolic DNA-sensing pathway
IKBKE	Cytosolic DNA-sensing pathway
G3BP1	Cytosolic DNA-sensing pathway
POLR3F	Cytosolic DNA-sensing pathway
POLR3G	Cytosolic DNA-sensing pathway
POLR3C	Cytosolic DNA-sensing pathway
RIPK3	Cytosolic DNA-sensing pathway
POLR3A	Cytosolic DNA-sensing pathway
TREX1	Cytosolic DNA-sensing pathway
RIGI	Cytosolic DNA-sensing pathway
SAMHD1	Cytosolic DNA-sensing pathway
PYCARD	Cytosolic DNA-sensing pathway
TBK1	Cytosolic DNA-sensing pathway
ZDHHC1	Cytosolic DNA-sensing pathway
POLR1D	Cytosolic DNA-sensing pathway
DDX41	Cytosolic DNA-sensing pathway
POLR3K	Cytosolic DNA-sensing pathway
POLR3B	Cytosolic DNA-sensing pathway
POLR3E	Cytosolic DNA-sensing pathway
MAVS	Cytosolic DNA-sensing pathway
DNASE2B	Cytosolic DNA-sensing pathway
GSDMD	Cytosolic DNA-sensing pathway
ZDHHC11	Cytosolic DNA-sensing pathway
ZBP1	Cytosolic DNA-sensing pathway
POLR3GL	Cytosolic DNA-sensing pathway
ZCCHC3	Cytosolic DNA-sensing pathway
IL33	Cytosolic DNA-sensing pathway
NLRP3	Cytosolic DNA-sensing pathway
CGAS	Cytosolic DNA-sensing pathway
POLR3H	Cytosolic DNA-sensing pathway
MLKL	Cytosolic DNA-sensing pathway
STING1	Cytosolic DNA-sensing pathway
CCL4L1	Cytosolic DNA-sensing pathway
ZDHHC11B	Cytosolic DNA-sensing pathway
AKT1	C-type lectin receptor signaling pathway
AKT2	C-type lectin receptor signaling pathway
RHOA	C-type lectin receptor signaling pathway
BCL3	C-type lectin receptor signaling pathway
CALM1	C-type lectin receptor signaling pathway
CALM2	C-type lectin receptor signaling pathway
CALM3	C-type lectin receptor signaling pathway
CALML3	C-type lectin receptor signaling pathway
CASP1	C-type lectin receptor signaling pathway
CASP8	C-type lectin receptor signaling pathway
CBLB	C-type lectin receptor signaling pathway
CHUK	C-type lectin receptor signaling pathway
PLK3	C-type lectin receptor signaling pathway
MAPK14	C-type lectin receptor signaling pathway
CYLD	C-type lectin receptor signaling pathway
EGR2	C-type lectin receptor signaling pathway
EGR3	C-type lectin receptor signaling pathway
FCER1G	C-type lectin receptor signaling pathway
HRAS	C-type lectin receptor signaling pathway
IKBKB	C-type lectin receptor signaling pathway
IL1B	C-type lectin receptor signaling pathway
IL2	C-type lectin receptor signaling pathway
IL6	C-type lectin receptor signaling pathway
IL10	C-type lectin receptor signaling pathway
IL12A	C-type lectin receptor signaling pathway
IL12B	C-type lectin receptor signaling pathway
IRF1	C-type lectin receptor signaling pathway
ITPR1	C-type lectin receptor signaling pathway
ITPR2	C-type lectin receptor signaling pathway
ITPR3	C-type lectin receptor signaling pathway
JUN	C-type lectin receptor signaling pathway
KRAS	C-type lectin receptor signaling pathway
LSP1	C-type lectin receptor signaling pathway
MDM2	C-type lectin receptor signaling pathway
NFATC1	C-type lectin receptor signaling pathway
NFATC2	C-type lectin receptor signaling pathway
NFATC3	C-type lectin receptor signaling pathway
NFATC4	C-type lectin receptor signaling pathway
NFKB1	C-type lectin receptor signaling pathway
NFKB2	C-type lectin receptor signaling pathway
NFKBIA	C-type lectin receptor signaling pathway
NRAS	C-type lectin receptor signaling pathway
PAK1	C-type lectin receptor signaling pathway
PIK3CA	C-type lectin receptor signaling pathway
PIK3CB	C-type lectin receptor signaling pathway
PIK3CD	C-type lectin receptor signaling pathway
PIK3R1	C-type lectin receptor signaling pathway
PIK3R2	C-type lectin receptor signaling pathway
PLCG2	C-type lectin receptor signaling pathway
PPP3CA	C-type lectin receptor signaling pathway
PPP3CB	C-type lectin receptor signaling pathway
PPP3CC	C-type lectin receptor signaling pathway
PPP3R1	C-type lectin receptor signaling pathway
PPP3R2	C-type lectin receptor signaling pathway
PRKCD	C-type lectin receptor signaling pathway
MAPK1	C-type lectin receptor signaling pathway
MAPK3	C-type lectin receptor signaling pathway
MAPK8	C-type lectin receptor signaling pathway
MAPK11	C-type lectin receptor signaling pathway
MAPK9	C-type lectin receptor signaling pathway
MAPK10	C-type lectin receptor signaling pathway
MAPK13	C-type lectin receptor signaling pathway
PTGS2	C-type lectin receptor signaling pathway
PTPN11	C-type lectin receptor signaling pathway
RAF1	C-type lectin receptor signaling pathway
RELA	C-type lectin receptor signaling pathway
RELB	C-type lectin receptor signaling pathway
RRAS	C-type lectin receptor signaling pathway
MAPK12	C-type lectin receptor signaling pathway
CCL17	C-type lectin receptor signaling pathway
CCL22	C-type lectin receptor signaling pathway
SRC	C-type lectin receptor signaling pathway
STAT1	C-type lectin receptor signaling pathway
STAT2	C-type lectin receptor signaling pathway
SYK	C-type lectin receptor signaling pathway
TNF	C-type lectin receptor signaling pathway
PIK3R3	C-type lectin receptor signaling pathway
IKBKG	C-type lectin receptor signaling pathway
KSR1	C-type lectin receptor signaling pathway
BCL10	C-type lectin receptor signaling pathway
MAP3K14	C-type lectin receptor signaling pathway
MAPKAPK2	C-type lectin receptor signaling pathway
IKBKE	C-type lectin receptor signaling pathway
AKT3	C-type lectin receptor signaling pathway
CLEC4M	C-type lectin receptor signaling pathway
IRF9	C-type lectin receptor signaling pathway
MALT1	C-type lectin receptor signaling pathway
RRAS2	C-type lectin receptor signaling pathway
MRAS	C-type lectin receptor signaling pathway
ARHGEF12	C-type lectin receptor signaling pathway
CLEC4E	C-type lectin receptor signaling pathway
PYCARD	C-type lectin receptor signaling pathway
CD209	C-type lectin receptor signaling pathway
CLEC1B	C-type lectin receptor signaling pathway
IL23A	C-type lectin receptor signaling pathway
CALML5	C-type lectin receptor signaling pathway
IL17D	C-type lectin receptor signaling pathway
CARD9	C-type lectin receptor signaling pathway
CLEC7A	C-type lectin receptor signaling pathway
CALML4	C-type lectin receptor signaling pathway
CLEC6A	C-type lectin receptor signaling pathway
NLRP3	C-type lectin receptor signaling pathway
CALML6	C-type lectin receptor signaling pathway
CLEC4D	C-type lectin receptor signaling pathway

## Sheet: scavenger receptors
Scavenger receptors
SCARB1
SCARA3
CD207
SCARF2
CD36
MSR1
SSC5D
CD14
SCARB2
SSC4D
CD68
CD209
STAB1
MARCO
OLR1
CD163
COLEC12
MRC1
LY75
CLEC7A
AGER
SCARF1
