# Supplementary material for: Cross one single body 49 tissues single-cell transcriptome reveals detailed macrophage heterogeneity during pig pregnancy
Source: Front Immunol. 2025 Apr 2;16:1574120. doi: 10.3389/fimmu.2025.1574120 (PMC12000058; doi:10.3389/fimmu.2025.1574120)
Supplement: Supplementary file 2 [file DataSheet2.zip › Supplementary Tables/Supplementary Table 2.xlsx]

## Sheet: Sheet1
Supplementary Table 2. The summary information and quality control parameters of 126 samples.
Sample ID	Tissues/Organs	Anatomical locations	QC parameters: Minimal number of genes that a cell expressed	QC parameters: Maximal number of genes that a cell expressed	QC parameters: Maximal number of total counts that a cell detected	QC parameters: Maximal percent of mitochondrial that a cell detected	QC parameters: Minimal number of cells that a gene detected	Dissociation reagent and Reagent concentration	Emzymatic digestion time
LC210525009	Accessory genital gland	Bulbourethral_gland	500	5000	30000	25	3	Col I (3mg/ml) +Col XIV (1mg/ml) + Pronase protease (1mg/ml) + Collagenase/Hyaluronidase (0.1X) + Dispase (2mg/ml)	90~100min
LC210525012	Accessory genital gland	Prostate_gland	500	5000	30000	25	3	Col I (3mg/ml) +Col XIV (1mg/ml) + Pronase protease (1mg/ml) + Collagenase/Hyaluronidase (0.1X) + Dispase (3mg/ml)	50~60min
LC210124084	Adipose tissue	Back_subcutaneous_adipose_tissue	500	5000	30000	25	3	Col I (3mg/ml) +Col XIV (1mg/ml) + Pronase protease (1mg/ml) + Collagenase/Hyaluronidase (0.1X) + Dispase (4mg/ml)	35~45min
LC210124088	Adipose tissue	Abdominal_subcutaneous_adipose_tissue	500	5000	30000	25	3	Col I (3mg/ml) +Col XIV (1mg/ml) + Pronase protease (1mg/ml) + Collagenase/Hyaluronidase (0.1X) + Dispase (5mg/ml)	45~50min
LC210124104	Adipose tissue	Back_subcutaneous_adipose_tissue	300	5000	30000	25	3	Col I (3mg/ml) +Col XIV (1mg/ml) + Pronase protease (1mg/ml) + Collagenase/Hyaluronidase (0.1X) + Dispase (6mg/ml)	35~45min
LC210124161	Adipose tissue	Perirenal_adipose_tissue	300	5000	30000	25	3	Col I (3mg/ml) +Col XIV (1mg/ml) + Pronase protease (1mg/ml) + Collagenase/Hyaluronidase (0.1X) + Dispase (7mg/ml)	50~55min
LC210124179	Adipose tissue	Mesenteric_adipose_tissue	300	5000	30000	25	3	Col I (3mg/ml) +Col XIV (1mg/ml) + Pronase protease (1mg/ml) + Collagenase/Hyaluronidase (0.1X) + Dispase (8mg/ml)	45~50min
LC210124180	Adipose tissue	Greater_omental_adipose_tissue	300	5000	30000	25	3	Col I (3mg/ml) +Col XIV (1mg/ml) + Pronase protease (1mg/ml) + Collagenase/Hyaluronidase (0.1X) + Dispase (9mg/ml)	50~55min
LC210124231	Adrenal gland	Adrenal_gland	500	5000	30000	25	3	Col I (3mg/ml) +Col XIV (1mg/ml) + Pronase protease (1mg/ml) + Collagenase/Hyaluronidase (0.1X) + Dispase (10mg/ml)	40~60min
LC210124199	Anus	Anus	300	5000	30000	25	3	Col I (3mg/ml) +Col XIV (1mg/ml) + Pronase protease (1mg/ml) + Collagenase/Hyaluronidase (0.1X) + Dispase (11mg/ml)	60~65min
LC210124235	Blood	Peripheral_blood	500	5000	30000	25	3	Col I (3mg/ml) +Col XIV (1mg/ml) + Pronase protease (1mg/ml) + Collagenase/Hyaluronidase (0.1X) + Dispase (12mg/ml)	NA
LC210124173	Blood vessel	Pulmonary_artery	300	5000	30000	25	3	Col I (3mg/ml) +Col XIV (1mg/ml) + Pronase protease (1mg/ml) + Collagenase/Hyaluronidase (0.1X) + Dispase (13mg/ml)	110~120min
LC210124176	Blood vessel	Pulmonary_vein	300	5000	30000	25	3	Col I (3mg/ml) +Col XIV (1mg/ml) + Pronase protease (1mg/ml) + Collagenase/Hyaluronidase (0.1X) + Dispase (14mg/ml)	50~65min
LC210124177	Blood vessel	Anterior_vena_cava	300	5000	30000	25	3	Col I (3mg/ml) +Col XIV (1mg/ml) + Pronase protease (1mg/ml) + Collagenase/Hyaluronidase (0.1X) + Dispase (15mg/ml)	50~65min
LC210124178	Blood vessel	Posterior_vena_cava	300	5000	30000	25	3	Col I (3mg/ml) +Col XIV (1mg/ml) + Pronase protease (1mg/ml) + Collagenase/Hyaluronidase (0.1X) + Dispase (16mg/ml)	50~65min
LC210124267	Blood vessel	Aorta	300	5000	30000	25	3	Col I (3mg/ml) +Col XIV (1mg/ml) + Pronase protease (1mg/ml) + Collagenase/Hyaluronidase (0.1X) + Dispase (17mg/ml)	110~120min
LC210124105	Bone marrow	Red_bone_marrow	500	5000	30000	25	3	Col I (3mg/ml) +Col XIV (1mg/ml) + Pronase protease (1mg/ml) + Collagenase/Hyaluronidase (0.1X) + Dispase (18mg/ml)	NA
LC210124106	Bone marrow	Yellow_bone_marrow	500	5000	30000	25	3	Col I (3mg/ml) +Col XIV (1mg/ml) + Pronase protease (1mg/ml) + Collagenase/Hyaluronidase (0.1X) + Dispase (19mg/ml)	NA
LC210124146	Brain stem	Right_brain_stem	300	5000	30000	25	3	Col I (3mg/ml) +Col XIV (1mg/ml) + Pronase protease (1mg/ml) + Collagenase/Hyaluronidase (0.1X) + Dispase (20mg/ml)	25~30min
LC210124147	Brain stem	Left_brain_stem	500	5000	30000	25	3	Col I (3mg/ml) +Col XIV (1mg/ml) + Pronase protease (1mg/ml) + Collagenase/Hyaluronidase (0.1X) + Dispase (21mg/ml)	25~30min
LC210124163	Bronchi	Bronchi	500	5000	30000	25	3	Col I (3mg/ml) +Col XIV (1mg/ml) + Pronase protease (1mg/ml) + Collagenase/Hyaluronidase (0.1X) + Dispase (22mg/ml)	20~35min
LC210124170	Cerebellum	Left_cerebellum	500	5000	30000	25	3	Col I (3mg/ml) +Col XIV (1mg/ml) + Pronase protease (1mg/ml) + Collagenase/Hyaluronidase (0.1X) + Dispase (23mg/ml)	25~30min
LC210124171	Cerebellum	Right_cerebellum	500	5000	30000	25	3	Col I (3mg/ml) +Col XIV (1mg/ml) + Pronase protease (1mg/ml) + Collagenase/Hyaluronidase (0.1X) + Dispase (24mg/ml)	25~30min
LC210124238	Cerebellum	Left_cerebellum	500	5000	30000	25	3	Col I (3mg/ml) +Col XIV (1mg/ml) + Pronase protease (1mg/ml) + Collagenase/Hyaluronidase (0.1X) + Dispase (25mg/ml)	25~30min
LC210124140	Cerebral cortex	Left_parietal_lobe	500	5000	30000	25	3	sCelLiVE® Tissue Dissociation Kit (Brain) (Cat# 1020066; Singleron Biotechnologies); Detailed description in STAR & METHODS	25~30min
LC210124141	Cerebral cortex	Right_parietal_lobe	500	5000	30000	25	3	sCelLiVE® Tissue Dissociation Kit (Brain) (Cat# 1020066; Singleron Biotechnologies); Detailed description in STAR & METHODS	25~30min
LC210124142	Cerebral cortex	Left_frontal_lobe	300	5000	30000	25	3	sCelLiVE® Tissue Dissociation Kit (Brain) (Cat# 1020066; Singleron Biotechnologies); Detailed description in STAR & METHODS	25~30min
LC210124143	Cerebral cortex	Right_frontal_lobe	300	5000	30000	25	3	sCelLiVE® Tissue Dissociation Kit (Brain) (Cat# 1020066; Singleron Biotechnologies); Detailed description in STAR & METHODS	25~30min
LC210124144	Cerebral cortex	Right_temporal_lobe	500	5000	30000	25	3	sCelLiVE® Tissue Dissociation Kit (Brain) (Cat# 1020066; Singleron Biotechnologies); Detailed description in STAR & METHODS	25~30min
LC210124145	Cerebral cortex	Left_temporal_lobe	300	5000	30000	25	3	sCelLiVE® Tissue Dissociation Kit (Brain) (Cat# 1020066; Singleron Biotechnologies); Detailed description in STAR & METHODS	25~30min
LC210124148	Cerebral cortex	Left_occipital_lobe	500	5000	30000	25	3	sCelLiVE® Tissue Dissociation Kit (Brain) (Cat# 1020066; Singleron Biotechnologies); Detailed description in STAR & METHODS	25~30min
LC210124149	Cerebral cortex	Right_occipital_lobe	300	5000	30000	25	3	sCelLiVE® Tissue Dissociation Kit (Brain) (Cat# 1020066; Singleron Biotechnologies); Detailed description in STAR & METHODS	25~30min
LC210124129	Cingulate gyrus	Left_cingulate_gyrus	500	5000	30000	25	3	sCelLiVE® Tissue Dissociation Kit (Brain) (Cat# 1020066; Singleron Biotechnologies); Detailed description in STAR & METHODS	25~30min
LC210124130	Cingulate gyrus	Right_cingulate_gyrus	300	5000	30000	25	3	sCelLiVE® Tissue Dissociation Kit (Brain) (Cat# 1020066; Singleron Biotechnologies); Detailed description in STAR & METHODS	25~30min
LC210124127	Corpus callosum	Left_corpus_callosum	500	5000	30000	25	3	sCelLiVE® Tissue Dissociation Kit (Brain) (Cat# 1020066; Singleron Biotechnologies); Detailed description in STAR & METHODS	25~30min
LC210124128	Corpus callosum	Right_corpus_callosum	500	5000	30000	25	3	sCelLiVE® Tissue Dissociation Kit (Brain) (Cat# 1020066; Singleron Biotechnologies); Detailed description in STAR & METHODS	25~30min
LC210124278	Diaphragm	Diaphragm	500	5000	30000	25	3	Col II (1mg/ml) +Col V (1mg/ml) + Pronase protease (1mg/ml) + Collagenase/Hyaluronidase (0.1X) + Dispase (2mg/ml) + DNase I (1mg/ml)	50~60min
LC210124154	Endometrium	Endometrium	500	5000	30000	25	3	Col II (2mg/ml) +Pronase protease (1mg/ml) + Collagenase/Hyaluronidase (0.1X) + Dispase (1mg/ml)	20~30min
LC210124155	Endometrium	Endometrium	500	5000	30000	25	3	Col II (2mg/ml) +Pronase protease (1mg/ml) + Collagenase/Hyaluronidase (0.1X) + Dispase (1mg/ml)	20~30min
LC210525041X1	Epididymis	Head_of_epididymis	500	5000	30000	25	3	Col I (2mg/ml) + Col IV (2mg/ml) +Collagenase/Hyaluronidase (0.1X) + Dispase (2mg/ml) + DNase I (1mg/ml)	40~45min
LC210525045X1	Epididymis	Body_of_epididymis	500	5000	30000	25	3	Col I (2mg/ml) + Col IV (2mg/ml) +Collagenase/Hyaluronidase (0.1X) + Dispase (2mg/ml) + DNase I (1mg/ml)	40~45min
LC210525079	Epididymis	Tail_of_epididymis	500	5000	30000	25	3	Col I (2mg/ml) + Col IV (2mg/ml) +Collagenase/Hyaluronidase (0.1X) + Dispase (2mg/ml) + DNase I (1mg/ml)	40~45min
LC210124216	Esophagus	Esophageal_mucosa	500	5000	30000	25	3	Col I (3mg/ml) + Pronase protease (1mg/ml) + Collagenase/Hyaluronidase (0.04X) + Dispase (1mg/ml) + DNase I (1mg/ml)	35~45min
LC210124198	Female urethra	Urethra	300	5000	30000	25	3	Col I (2mg/ml) +Col XI (1mg/ml) + Pronase protease (1mg/ml) + Collagenase/Hyaluronidase (0.1X) + Dispase (1mg/ml) + DNase I (1mg/ml)	45~50min
LC210124162CJ	Gallbladder	Gallbladder	500	5000	30000	25	3	Col II (4mg/ml) + Col IV (2mg/ml) + Dispase (2mg/ml) + DNase I (1mg/ml)	25~35min
LC210124175	Heart	Left_atrum	500	5000	30000	25	3	Col I (1mg/ml) + Col II (2mg/ml) + Col XIV (1mg/ml) +Dispase (2mg/ml)	70~90min
LC210124191	Heart	Left_ventricle	300	5000	30000	25	3	Col I (1mg/ml) + Col II (2mg/ml) + Col XIV (1mg/ml) +Dispase (2mg/ml)	70~90min
LC210124192	Heart	Apex	300	5000	30000	25	3	Col I (1mg/ml) + Col II (2mg/ml) + Col XIV (1mg/ml) +Dispase (2mg/ml)	70~90min
LC210124204	Heart	Mitral_valve	300	5000	30000	25	3	Col I (1mg/ml) +Col XI (2mg/ml) + Collagenase/Hyaluronidase (0.1X) + Dispase (2mg/ml) + DNase I (1mg/ml)	45~60min
LC210124205	Heart	Interventricular_septum	300	5000	30000	25	3	Col I (1mg/ml) + Col II (2mg/ml) + Col XIV (1mg/ml) +Dispase (2mg/ml)	70~90min
LC210124206	Heart	Right_ventricle	300	5000	30000	25	3	Col I (1mg/ml) + Col II (2mg/ml) + Col XIV (1mg/ml) +Dispase (2mg/ml)	70~90min
LC210124207	Heart	Right_atrum	300	5000	30000	25	3	Col I (1mg/ml) + Col II (2mg/ml) + Col XIV (1mg/ml) +Dispase (2mg/ml)	70~90min
LC210124125	Hippocampus	Left_hippocampus	500	5000	30000	25	3	sCelLiVE® Tissue Dissociation Kit (Brain) (Cat# 1020066; Singleron Biotechnologies); Detailed description in STAR & METHODS	25~30min
LC210124126	Hippocampus	Right_hippocampus	500	5000	30000	25	3	sCelLiVE® Tissue Dissociation Kit (Brain) (Cat# 1020066; Singleron Biotechnologies); Detailed description in STAR & METHODS	25~30min
LC210124151	Hypothalamus	Hypothalamus	500	5000	30000	25	3	sCelLiVE® Tissue Dissociation Kit (Brain) (Cat# 1020066; Singleron Biotechnologies); Detailed description in STAR & METHODS	25~30min
LC210124122	Kidney	Renal_cortex	300	5000	30000	40	3	Col IV (2mg/ml) + Dispase (2mg/ml) + DNase I (1mg/ml)	35~40min
LC210124172	Kidney	Renal_medulla	300	5000	30000	50	3	Col IV (2mg/ml) + Dispase (2mg/ml) + DNase I (1mg/ml)	35~40min
LC210124190	Kidney	Renal_pelvis	300	5000	30000	25	3	Col I (1mg/ml) + Collagenase/Hyaluronidase (0.1X) + Dispase (1mg/ml) + DNase I (1mg/ml)	50~70min
LC210124182	Large intestine	Caecum	300	5000	15000	40	3	Col I (1mg/ml) + Col II (1mg/ml) + Col IV (1mg/ml) + Dispase (2mg/ml) + DNase I (1mg/ml)	30~40min
LC210124185	Large intestine	Rectum	300	5000	10000	40	3	Col I (1mg/ml) + Col II (1mg/ml) + Col IV (1mg/ml) + Dispase (2mg/ml) + DNase I (1mg/ml)	30~40min
LC210124186	Large intestine	Middle_ascending_colon	300	5000	10000	40	3	Col II (2mg/ml) + Col IV (2mg/ml) + Dispase (2mg/ml) + DNase I (1mg/ml)	30~40min
LC210124187	Large intestine	Transverse_colon	300	5000	10000	40	3	Col II (2mg/ml) + Col IV (2mg/ml) + Dispase (2mg/ml) + DNase I (1mg/ml)	30~40min
LC210124188	Large intestine	Descending_colon	300	5000	10000	40	3	Col II (2mg/ml) + Col IV (2mg/ml) + Dispase (2mg/ml) + DNase I (1mg/ml)	30~40min
LC210124108	Ligament	Collateral_ligaments	300	5000	30000	25	3	sCelLiVE® Tissue Dissociation Kit (Ligament) (Cat# 1200000032; Singleron Biotechnologies); Detailed description in STAR & METHODS	25~30min
LC210124089	Liver	Hepatic_right_outter_lobe	500	5000	30000	25	3	Col I (3mg/ml) + Col IV (3mg/ml)	30~40min
LC210124090	Liver	Caudate_lobe	500	5000	30000	25	3	Col I (3mg/ml) + Col IV (3mg/ml)	30~40min
LC210124101	Liver	Right_lateral_lobe	500	5000	30000	25	3	Col I (3mg/ml) + Col IV (3mg/ml)	30~40min
LC210124102	Liver	Quadrate_lobe	500	5000	30000	25	3	Col I (3mg/ml) + Col IV (3mg/ml)	30~40min
LC210124107	Liver	Hepatic_hilum	500	5000	30000	25	3	Col I (1mg/ml) + Col IV (2mg/ml) + Col XIV (1mg/ml)	15~20 min
LC210124078	Lung	Right_lung_diaphragmatic_lobe	500	5000	30000	25	3	Col I (2mg/ml) + Col IV (2mg/ml) + Dispase (1mg/ml) + DNase I (1mg/ml)	25~30min
LC210124079	Lung	Right_lung_apical_lobe	500	5000	30000	25	3	Col I (2mg/ml) + Col IV (2mg/ml) + Dispase (1mg/ml) + DNase I (1mg/ml)	25~30min
LC210124195	Lymph nodes	Tracheal_lymph_nodes	300	5000	30000	25	3	Col I (3mg/ml) + Col IV (1mg/ml) + Dispase (2mg/ml) + DNase I (1mg/ml)	45~60min
LC210124219	Lymph nodes	Internal_iliac_lymph_nodes	500	5000	30000	25	3	Col I (3mg/ml) + Col IV (1mg/ml) + Dispase (2mg/ml) + DNase I (1mg/ml)	45~60min
LC210124232	Lymph nodes	Mesenteric_lymph_nodes	300	5000	30000	25	3	Col I (3mg/ml) + Col IV (1mg/ml) + Dispase (2mg/ml) + DNase I (1mg/ml)	45~60min
LC210124234	Lymph nodes	Mandibular_lymph_nodes	500	5000	30000	25	3	Col I (3mg/ml) + Col IV (1mg/ml) + Dispase (2mg/ml) + DNase I (1mg/ml)	45~60min
LC210124239	Lymph nodes	Prepectoral_lymph_nodes	500	5000	30000	25	3	Col I (3mg/ml) + Col IV (1mg/ml) + Dispase (2mg/ml) + DNase I (1mg/ml)	45~60min
LC210124244	Lymph nodes	Inguinal_lymph_nodes	500	5000	30000	25	3	Col I (3mg/ml) + Col IV (1mg/ml) + Dispase (2mg/ml) + DNase I (1mg/ml)	45~60min
LC210124245	Lymph nodes	Popliteal_lymph_nodes	300	5000	30000	25	3	Col I (3mg/ml) + Col IV (1mg/ml) + Dispase (2mg/ml) + DNase I (1mg/ml)	45~60min
LC210124280	Lymph nodes	Aortopulmonary_lymph_nodes	500	5000	30000	25	3	Col I (3mg/ml) + Col IV (1mg/ml) + Dispase (2mg/ml) + DNase I (1mg/ml)	45~60min
LC210124282	Lymph nodes	Aortic_lymph_nodes	500	5000	30000	25	3	Col I (3mg/ml) + Col IV (1mg/ml) + Col XIV (1mg/ml) +Dispase (2mg/ml) + DNase I (1mg/ml)	45~60min
LC210525008	Male urethra	Urethra_of_penis	500	5000	30000	25	3	Col I (2mg/ml) + Pronase protease (1mg/ml) + Collagenase/Hyaluronidase (0.1X) + Dispase (2mg/ml)	45~50min
LC210525013	Male urethra	Urethra_of_pelvic	300	5000	30000	45	3	Col I (2mg/ml) +Col XI (1mg/ml) + Pronase protease (1mg/ml) + Collagenase/Hyaluronidase (0.1X) + Dispase (1mg/ml) + DNase I (1mg/ml)	45~50min
LC210124220	Mammary gland	Mammary_gland	500	5000	30000	25	3	Col II (1mg/ml) +Col III (3mg/ml) +Dispase (2mg/ml) + DNase I (1mg/ml)	30~50min
LC210124211	Muscle	Longissimus_dorsi_muscle	300	5000	30000	25	3	Col II (2mg/ml) + Col IV (1mg/ml) + Dispase (1mg/ml) + DNase I (1mg/ml)	60~70min
LC210124212	Muscle	Psoas_muscle	300	5000	30000	25	3	Col II (2mg/ml) + Col IV (1mg/ml) + Dispase (1mg/ml) + DNase I (1mg/ml)	60~70min
LC210124213	Muscle	Semimembranosus_muscle	300	5000	30000	25	3	Col II (2mg/ml) + Col IV (1mg/ml) + Dispase (1mg/ml) + DNase I (1mg/ml)	60~70min
LC210124138	Olfactory bulb	Left_olfactory_bulb	500	5000	30000	25	3	sCelLiVE® Tissue Dissociation Kit (Brain) (Cat# 1020066; Singleron Biotechnologies); Detailed description in STAR & METHODS	25~30min
LC210124139	Olfactory bulb	Right_olfactory_bulb	500	5000	30000	25	3	sCelLiVE® Tissue Dissociation Kit (Brain) (Cat# 1020066; Singleron Biotechnologies); Detailed description in STAR & METHODS	25~30min
LC210124043	Pancreas	Left_pancreatic_lobe	300	5000	30000	50	3	sCelLiVE® Tissue Dissociation Kit (Pancreas) (Cat# 1200000038; Singleron Biotechnologies); Detailed description in STAR & METHODS	25~30min
LC210124044	Pancreas	Corpus_pancreatis	300	5000	30000	50	3	sCelLiVE® Tissue Dissociation Kit (Pancreas) (Cat# 1200000038; Singleron Biotechnologies); Detailed description in STAR & METHODS	25~30min
LC210124045	Pancreas	Right_pancreatic_lobe	300	5000	30000	50	3	sCelLiVE® Tissue Dissociation Kit (Pancreas) (Cat# 1200000038; Singleron Biotechnologies); Detailed description in STAR & METHODS	25~30min
LC210124136	Pharynx	Pharyngeal_mucosa	500	5000	30000	25	3	Col IV (2mg/ml) + Col XIV (2mg/ml) +Dispase (2mg/ml) + DNase I (1mg/ml)	30~45min
LC210124150	Pineal body	Pineal_body	300	5000	30000	25	3	sCelLiVE® Tissue Dissociation Kit (Pancreas) (Cat# 1200000038; Singleron Biotechnologies); Detailed description in STAR & METHODS	25~30min
LC210124137	Pituitary	Pituitary	500	5000	30000	25	3	sCelLiVE® Tissue Dissociation Kit (Pancreas) (Cat# 1200000038; Singleron Biotechnologies); Detailed description in STAR & METHODS	25~30min
LC210124042	Retina	Retina	300	5000	30000	25	3	Col I (2mg/ml) + Col II (1mg/ml) +Pronase protease (1mg/ml) + Collagenase/Hyaluronidase (0.1X) + Dispase (2mg/ml) + DNase I (1mg/ml)	30~40min
LC210124217	Salivary gland	Sublingual_gland	500	5000	30000	25	3	Col I (1mg/ml) + Col II (1mg/ml) + Dispase (1mg/ml)	35~50min
LC210124226	Salivary gland	Parotid_gland	500	5000	30000	25	3	Col I (1mg/ml) + Col II (1mg/ml) + Dispase (1mg/ml)	30~45min
LC210124227	Salivary gland	Submandibular_gland	500	5000	30000	25	3	Col I (1mg/ml) + Col II (1mg/ml) + Dispase (1mg/ml)	30~40min
LC210124181	Small intestine	Middle_ileum	300	5000	10000	40	3	Col I (1mg/ml) + Col II (1mg/ml) + Col IV (1mg/ml) + Dispase (2mg/ml) + DNase I (1mg/ml)	25~30min
LC210124196	Small intestine	Pancreatic_duct_duodenum	300	5000	15000	40	3	Col I (1mg/ml) + Col II (1mg/ml) +Pronase protease (1mg/ml) + Collagenase/Hyaluronidase (0.1X) + Dispase (2mg/ml) + DNase I (1mg/ml)	30~40min
LC210124218	Small intestine	Bile_duct_duodenum	300	5000	8000	40	3	Col I (1mg/ml) + Col II (1mg/ml) +Pronase protease (1mg/ml) + Collagenase/Hyaluronidase (0.1X) + Dispase (2mg/ml) + DNase I (1mg/ml)	30~40min
LC210124240	Small intestine	Middle_jejunum	500	5000	30000	25	3	Col I (1mg/ml) + Col II (1mg/ml) +Pronase protease (1mg/ml) + Collagenase/Hyaluronidase (0.1X) + Dispase (2mg/ml) + DNase I (1mg/ml)	30~40min
LC210124241	Small intestine	Proximal_jejunum	300	5000	10000	40	3	Col I (1mg/ml) + Col II (1mg/ml) +Pronase protease (1mg/ml) + Collagenase/Hyaluronidase (0.1X) + Dispase (2mg/ml) + DNase I (1mg/ml)	30~40min
LC210124251	Small intestine	Terminal_jejunum	500	5000	30000	25	3	Col I (1mg/ml) + Col II (1mg/ml) +Pronase protease (1mg/ml) + Collagenase/Hyaluronidase (0.1X) + Dispase (2mg/ml) + DNase I (1mg/ml)	30~40min
LC210124167	Spinal cord	Spinal_cord	300	5000	30000	25	3	sCelLiVE® Tissue Dissociation Kit (Brain) (Cat# 1020066; Singleron Biotechnologies); Detailed description in STAR & METHODS	25~30min
LC210124158	Spleen	Splenic_hilus	500	5000	30000	25	3	Col I (2mg/ml) + Col IV (2mg/ml) + DNase I (1mg/ml)	30~40min
LC210124233	Spleen	Splenic_parenchyma	500	5000	30000	25	3	Col I (2mg/ml) + Col IV (2mg/ml) + DNase I (1mg/ml)	30~40min
LC210124189	Stomach	Gastric_corpus	300	5000	30000	100	3	Col I (3mg/ml) + Pronase protease (1mg/ml) + Collagenase/Hyaluronidase (0.1X) + Dispase (2mg/ml)	30~40min
LC210124236	Stomach	Pyloric	500	5000	30000	25	3	Col I (3mg/ml) + Pronase protease (1mg/ml) + Collagenase/Hyaluronidase (0.1X) + Dispase (2mg/ml)	30~40min
LC210124276	Stomach	Cardia	500	5000	30000	25	3	Col I (3mg/ml) + Pronase protease (1mg/ml) + Collagenase/Hyaluronidase (0.1X) + Dispase (2mg/ml)	30~40min
LC210124131	Striatum	Right_striatum	500	5000	30000	25	3	sCelLiVE® Tissue Dissociation Kit (Brain) (Cat# 1020066; Singleron Biotechnologies); Detailed description in STAR & METHODS	25~30min
LC210124169	Striatum	Left_striatum	500	5000	30000	25	3	sCelLiVE® Tissue Dissociation Kit (Brain) (Cat# 1020066; Singleron Biotechnologies); Detailed description in STAR & METHODS	25~30min
LC210525010	Testis	Mediastinum_of_testis	500	5000	30000	25	3	Col IV (2mg/ml) + Col V (1mg/ml) + Collagenase/Hyaluronidase (0.1X) + Dispase (2mg/ml) + DNase I (1mg/ml)	60~65min
LC210124165	Thalamus	Left_thalamus	300	5000	30000	25	3	sCelLiVE® Tissue Dissociation Kit (Brain) (Cat# 1020066; Singleron Biotechnologies); Detailed description in STAR & METHODS	25~30min
LC210124166	Thalamus	Right_thalamus	300	5000	30000	25	3	sCelLiVE® Tissue Dissociation Kit (Brain) (Cat# 1020066; Singleron Biotechnologies); Detailed description in STAR & METHODS	25~30min
LC210124237	Thalamus	Right_thalamus	500	5000	30000	25	3	sCelLiVE® Tissue Dissociation Kit (Brain) (Cat# 1020066; Singleron Biotechnologies); Detailed description in STAR & METHODS	25~30min
LC210124222	Tongue	Tongue	500	5000	30000	25	3	Col II (3mg/ml) + Collagenase/Hyaluronidase (0.3X) + Dispase (1mg/ml)	70~90min
LC210124242	Tonsil	Tonsil	500	5000	30000	25	3	Col I (3mg/ml) + Col IV (1mg/ml) + Dispase (2mg/ml) + DNase I (1mg/ml)	45~60min
LC210124160	Trachea	Trachea_mucosa	500	5000	30000	25	3	Col I (1mg/ml) + Col II (1mg/ml) + Col XIV (3mg/ml) +Dispase (2mg/ml) + DNase I (1mg/ml)	20~30min
LC210124159	Turbinate	Inferior_turbinate_mucosa	500	5000	30000	25	3	Col I (1mg/ml) + Col II (1mg/ml) + Col XIV (2mg/ml) +Dispase (2mg/ml) + DNase I (1mg/ml)	20~30min
LC210124214	Ureter	Ureter	300	5000	30000	25	3	Col I (2mg/ml) +Col XIV (1mg/ml) + Collagenase/Hyaluronidase (0.1X) + Dispase (2mg/ml) + DNase I (1mg/ml)	30~50min
LC210124184	Uterus	Cervix	500	5000	30000	25	3	Col I (1mg/ml) +Col XIV (1mg/ml) +Dispase (3mg/ml) + DNase I (1mg/ml)	90~100min
LC210124194	Uterus	Right_uterine_horn	500	5000	30000	25	3	Col I (1mg/ml) + Pronase protease (1mg/ml) + Collagenase/Hyaluronidase (0.1X) + Dispase (3mg/ml) + DNase I (1mg/ml)	60~70min
LC210124174	Vagina	Vagina	500	5000	30000	25	3	Col I (1mg/ml) + Col IV (1mg/ml) + Dispase (3mg/ml) + DNase I (1mg/ml)	90~100min
LC210525055	Vas deferens	Vas_deferens	500	5000	30000	25	3	Col I (2mg/ml) + Pronase protease (1mg/ml) + Collagenase/Hyaluronidase (0.1X) + Dispase (2mg/ml)	40~45min
LC210124193	Vocal cords	Vocal_cords	500	5000	30000	25	3	Col I (2mg/ml) + Col IV (2mg/ml) +Collagenase/Hyaluronidase (0.1X) + Dispase (2mg/ml)	50~55min
