# Supplementary material for: Cross one single body 49 tissues single-cell transcriptome reveals detailed macrophage heterogeneity during pig pregnancy
Source: Front Immunol. 2025 Apr 2;16:1574120. doi: 10.3389/fimmu.2025.1574120 (PMC12000058; doi:10.3389/fimmu.2025.1574120)
Supplement: Supplementary file 2 [file DataSheet2.zip › Supplementary Tables/Supplementary Table 5.xlsx]

## Sheet: Sheet1
Supplementary Table 5. TFs, cytokines, and cell surface receptors used for analysis.
TF	Cytokine	Cell surface receptor
ADNP	CCL1	ABCA12
ADNP2	CCL11	ABCA7
AEBP2	CCL14	ACE2
AFF1	CCL16	ACHE
AFF2	CCL17	ACKR2
AFF4	CCL19	ACKR3
AHCTF1	CCL2	ACTN2
AHR	CCL21	ACVR1B
AIRE	CCL22	ACVR2A
AKNA	CCL26	ACVRL1
ALX1	CCL27	ADA
ALX3	CCL28	ADAM10
ALX4	CCL3L1	ADAM15
AR	CCL4	ADAM17
ARID1A	CCL5	ADAM9
ARID1B	CCL8	ADAMTSL2
ARID2	CCR1	ADAP1
ARID3A	CCR10	ADCYAP1R1
ARID3B	CCR2	ADGRA1
ARID3C	CCR4	ADGRA2
ARID4A	CCR5	ADGRA3
ARID4B	CCR6	ADGRB1
ARID5A	CCR7	ADGRB2
ARID5B	CCR8	ADGRB3
ARNT	CCR9	ADGRD1
ARNT2	CCRL2	ADGRD2
ARNTL	CSF1	ADGRE3
ARNTL2	CSF1R	ADGRE5
ARX	CSF2	ADGRF1
ASCL2	CSF2RB	ADGRF3
ASCL4	CSF3	ADGRF4
ATF1	CSF3R	ADGRF5
ATF2	CX3CR1	ADGRG1
ATF3	CXCL10	ADGRG2
ATF4	CXCL11	ADGRG3
ATF5	CXCL12	ADGRG5
ATF6	CXCL14	ADGRG6
ATF6B	CXCL2	ADGRG7
ATMIN	CXCL8	ADGRL1
ATOH1	CXCL9	ADGRL2
ATOH7	CXCR3	ADGRL3
ATOH8	CXCR4	ADGRL4
BACH1	CXCR5	ADGRV1
BACH2	CXCR6	ADIPOQ
BARHL1	IFNA1	ADRA2B
BARHL2	IFNAR1	ADRB2
BARX1	IFNB1	AGAP2
BARX2	IFNE	AGER
BATF2	IFNG	AGT
BATF3	IFNGR1	AGTR2
BAZ2A	IFNGR2	AMOT
BAZ2B	IFNK	ANGPT1
BBX	IFNLR1	ANGPTL3
BCL11A	IL10	ANO6
BCL11B	IL10RA	ANTXR1
BCL6	IL10RB	ANTXR2
BCL6B	IL11	ANXA1
BCLAF1	IL12A	ANXA2
BHLHA15	IL12B	ANXA9
BHLHA9	IL12RB1	AP3B1
BHLHE40	IL12RB2	APP
BHLHE41	IL13	AR
BHMG1	IL13RA1	AREG
BLZF1	IL13RA2	ARF6
BNC1	IL15	ARHGAP26
BNC2	IL16	ASGR2
BSX	IL17A	ATR
C11orf95	IL17B	AXL
CAMTA1	IL17C	B2M
CAMTA2	IL17D	BACE1
CAPN15	IL17F	BAG1
CARF	IL17RA	BAG6
CARHSP1	IL17RB	BAP1
CASZ1	IL17RD	BCAM
CBFB	IL18	BDKRB2
CC2D1A	IL18BP	BDNF
CCDC88A	IL18RAP	BIRC2
CDC5L	IL19	BMP10
CDIP1	IL1A	BMP2
CDX1	IL1R1	BMPR1A
CDX2	IL1R2	BMPR2
CDX4	IL1RAP	BOC
CEBPA	IL1RAPL1	BRD8
CEBPB	IL1RAPL2	BTN1A1
CEBPD	IL1RL1	BTN2A2
CEBPE	IL1RL2	C1QBP
CEBPG	IL2	C3
CEBPZ	IL20	C5
CENPA	IL20RA	C7
CENPS	IL21	CABIN1
CENPT	IL21R	CACNB3
CIC	IL22	CACNG2
CIZ1	IL22RA1	CACNG4
CLOCK	IL22RA2	CADM1
CNBP	IL23A	CALCR
CPEB1	IL23R	CALCRL
CREB1	IL24	CALR
CREB3	IL25	CASP8
CREB3L1	IL26	CASR
CREB3L2	IL27	CAV2
CREB3L3	IL27RA	CAV3
CREB3L4	IL28B	CBL
CREB5	IL29	CBLB
CREBL2	IL2RA	CBLC
CREBRF	IL31RA	CCL2
CREBZF	IL33	CCR1
CREM	IL34	CCR10
CRX	IL4	CCR5
CSDC2	IL4I1	CCR6
CSDE1	IL4R	CCR7
CSRNP1	IL5	CCR9
CSRNP2	IL5RA	CD101
CSRNP3	IL6	CD109
CTCF	IL6R	CD14
CTCFL	IL6ST	CD151
CUX1	IL7	CD177
CUX2	IL7R	CD180
DACH1	IL9	CD19
DACH2	ILF2	CD2
DBP	ILF3	CD200R1
DBX1	ILK	CD209
DBX2	ILKAP	CD22
DDIT3	ILRUN	CD226
DEAF1	TNF	CD244
DLX1	TNFAIP1	CD247
DLX2	TNFAIP2	CD248
DLX3	TNFAIP3	CD27
DLX4	TNFAIP6	CD274
DLX5	TNFAIP8	CD28
DLX6	TNFAIP8L1	CD36
DMBX1	TNFAIP8L2	CD38
DMRT1	TNFAIP8L3	CD3D
DMRT2	TNFRSF11A	CD3E
DMRT3	TNFRSF12A	CD3G
DMRTA1	TNFRSF13C	CD4
DMRTA2	TNFRSF17	CD40
DMRTC2	TNFRSF19	CD40LG
DMTF1	TNFRSF1A	CD44
DNAJC1	TNFRSF1B	CD47
DNAJC2	TNFRSF21	CD48
DPRX	TNFRSF4	CD5
DRGX	TNFRSF9	CD58
E2F1	TNFSF11	CD63
E2F2	TNFSF12	CD69
E2F3	TNFSF13	CD70
E2F4	TNFSF13B	CD79A
E2F5	TNFSF14	CD79B
E2F6	TNFSF15	CD80
E2F7	TNFSF18	CD81
E2F8	TNFSF4	CD86
E4F1	TNFSF8	CD8A
EBF1	TNFSF9	CD8B
EBF2	XCL1	CD9
EBF3	XCR1	CD93
EBF4		CDA
EGR1		CDH13
EGR2		CDH17
EGR3		CDH5
EGR4		CDON
EHF		CELSR1
ELF1		CELSR2
ELF2		CELSR3
ELF3		CEP112
ELF4		CHMP2A
ELF5		CHMP2B
ELK3		CHMP4A
ELK4		CHMP4C
EMX1		CHMP5
EMX2		CHMP6
EN1		CHRM4
EN2		CHRNA1
EOMES		CHST15
EPAS1		CKAP4
ERF		CLCN3
ERG		CLEC12A
ESR1		CLEC17A
ESR2		CLEC1A
ESRRA		CLEC1B
ESRRB		CLEC5A
ESRRG		CLEC7A
ETS1		CLSTN1
ETS2		CLTC
ETV1		CLU
ETV2		CNST
ETV3		CNTFR
ETV4		CNTN2
ETV5		COL4A3
ETV6		COLEC10
ETV7		COLEC11
EVX1		CRHR2
EVX2		CRLF1
FAM170A		CRTAM
FERD3L		CSF1R
FEV		CSF2RB
FEZF1		CSF3R
FEZF2		CSNK1A1
FIGLA		CSPG4
FIZ1		CTF1
FLI1		CX3CR1
FOS		CXCL10
FOSB		CXCR3
FOSL1		CXCR4
FOSL2		CYSLTR1
FOXA1		CYTL1
FOXA2		DCBLD2
FOXA3		DCC
FOXB1		DCN
FOXC1		DCSTAMP
FOXC2		DDR1
FOXD1		DDR2
FOXD2		DIP2A
FOXD3		DLG2
FOXE1		DMD
FOXF1		DOK1
FOXF2		DOK2
FOXG1		DPP4
FOXH1		DTX1
FOXI1		DYNLT1
FOXI2		EDN1
FOXI3		EDN2
FOXJ1		EDNRB
FOXJ2		EEA1
FOXJ3		EEF2K
FOXK1		EFNB2
FOXK2		EFS
FOXL1		EGF
FOXL2		EGFL7
FOXM1		EGFL8
FOXN1		EGFR
FOXN2		ELF4
FOXN3		ENG
FOXO1		ENO2
FOXO4		ENPP1
FOXO6		EPHA1
FOXP1		EPHA2
FOXP2		EPHA4
FOXP3		EPHB2
FOXP4		EPHB6
FOXQ1		EPO
FOXR1		EPOR
FOXR2		EPS15
FOXS1		ERBB2
GABPA		ERBB3
GABPB1		ERBB4
GABPB2		ERMAP
GATA1		ETV2
GATA2		EVL
GATA3		EXT1
GATA4		EZR
GATA5		F2
GATA6		F2R
GATAD1		F2RL1
GATAD2A		F2RL2
GATAD2B		F3
GBX1		FADD
GBX2		FASLG
GCFC2		FCAR
GCM1		FCER1A
GCM2		FCER1G
GFI1		FCER2
GFI1B		FCGR1A
GLI1		FCGRT
GLI2		FCN2
GLI3		FCRL1
GLI4		FCRL3
GLIS2		FCRL4
GLIS3		FCRL6
GLMP		FCRLA
GMEB1		FCRLB
GMEB2		FER
GPBP1		FERMT2
GPBP1L1		FES
GRHL1		FFAR2
GRHL2		FGA
GRHL3		FGB
GSC		FGF10
GSC2		FGFBP1
GSX2		FGFR1
GTF2I		FGFR2
GTF2IRD1		FGFR3
GTF3A		FGFR4
HAND1		FGG
HAND2		FGR
HBP1		FLNA
HDX		FLT1
HELT		FLT3
HES1		FLT4
HES2		FLVCR1
HES3		FN1
HES4		FOLR1
HES5		FSHR
HES6		FSTL1
HES7		FURIN
HESX1		FYN
HEY1		FZD1
HEY2		FZD10
HEYL		FZD2
HHEX		FZD3
HIC1		FZD4
HIC2		FZD5
HIF1A		FZD6
HIF3A		FZD7
HIVEP1		FZD8
HIVEP2		FZD9
HLF		GAB1
HLX		GALR2
HMBOX1		GAPDH
HMG20A		GAS6
HMG20B		GEM
HMGB2		GFRA1
HMGB3		GFRA2
HMGB4		GGA1
HMGXB3		GGA2
HMGXB4		GGA3
HMX1		GHR
HMX2		GHRHR
HMX3		GHSR
HNF1A		GIPC1
HNF1B		GIPR
HNF4A		GLB1
HNF4G		GLMN
HOMEZ		GLP1R
HOXA1		GLP2R
HOXA10		GP1BA
HOXA11		GP1BB
HOXA13		GP5
HOXA2		GP9
HOXA3		GPA33
HOXA5		GPBAR1
HOXA7		GPC1
HOXB13		GPC4
HOXB2		GPC6
HOXB3		GPHA2
HOXB4		GPR156
HOXB5		GPR157
HOXB6		GPR176
HOXB7		GPR182
HOXB8		GPR37
HOXB9		GPR75
HOXC10		GPRC5B
HOXC11		GPSM2
HOXC12		GRB10
HOXC13		GRB14
HOXC4		GREM1
HOXC5		GRIA1
HOXC6		GRIN1
HOXC8		GRIN2A
HOXC9		GRIN2B
HOXD1		GRK2
HOXD10		GRK6
HOXD11		GSS
HOXD12		HAS1
HOXD13		HAVCR2
HOXD3		HBEGF
HOXD4		HCRTR2
HOXD8		HFE
HOXD9		HHIP
HSF1		HHLA2
HSF2		HILPDA
HSF4		HJV
HSF5		HK2
ID1		HMMR
ID2		HPGD
ID3		HPN
ID4		HRAS
IKZF1		HRG
IKZF2		HS3ST4
IKZF3		HSP90AA1
IKZF4		HSP90AB1
IKZF5		HSPA5
INSM2		HSPD1
IRF1		HTR3B
IRF2		HYAL2
IRF3		ICAM1
IRF4		IDE
IRF5		IFNB1
IRF6		IFNG
IRF7		IFNGR2
IRF8		IFT140
IRF9		IGF2R
IRX1		IGFBP1
IRX2		IGFBP4
IRX3		IGSF6
IRX4		IL10RA
IRX5		IL10RB
IRX6		IL12B
ISL1		IL12RB1
ISL2		IL12RB2
ISX		IL13RA1
JARID2		IL13RA2
JAZF1		IL15
JDP2		IL17C
JUNB		IL17RA
KHSRP		IL1A
KIAA1549		IL1R1
KLF1		IL1RAPL1
KLF10		IL21R
KLF11		IL22RA2
KLF12		IL27
KLF13		IL27RA
KLF14		IL2RA
KLF15		IL4R
KLF16		IL5RA
KLF17		IL6R
KLF2		IL6ST
KLF3		IL7R
KLF4		INHA
KLF5		INHBA
KLF6		INHBB
KLF7		IQGAP2
KLF8		IRF9
KLF9		ITGA1
KMT2C		ITGA2
L3MBTL3		ITGA2B
LBX1		ITGA3
LBX2		ITGA4
LCOR		ITGA5
LEF1		ITGA7
LHX1		ITGA8
LHX2		ITGAL
LHX3		ITGAM
LHX4		ITGAV
LHX5		ITGB1
LHX6		ITGB2
LHX8		ITGB3
LHX9		ITGB4
LIN28A		ITGB5
LIN28B		ITGB6
LITAF		ITGB7
LMX1A		ITGB8
LMX1B		JAM3
LRRFIP1		JMJD6
LRRFIP2		KCNB1
LTF		KCNJ3
LYAR		KCNK2
LYL1		KCNQ1
MAEL		KCNQ3
MAF		KDR
MAFA		KHDRBS1
MAFF		KISS1R
MAFG		KIT
MAFK		KLRB1
MAX		KLRD1
MAZ		KLRG1
MBD1		KLRK1
MBD2		L1CAM
MBD3		LAG3
MBD4		LAMA1
MECOM		LAMP1
MECP2		LBP
MEF2A		LCK
MEF2B		LDLR
MEF2C		LEPR
MEF2D		LEPROT
MEIS1		LGALS2
MEIS2		LGALS3
MEIS3		LIFR
MEOX1		LIMS2
MEOX2		LPAR1
MESP1		LPAR2
MESP2		LPL
MGA		LRIG2
MIER1		LRP4
MIER3		LRP6
MIS18BP1		LRP8
MITF		LRPAP1
MIXL1		LRRC32
MKX		LRRC8A
MLLT10		LTF
MLX		LY9
MLXIP		LY96
MLXIPL		LYN
MNT		MADD
MNX1		MAFA
MSC		MAGI1
MSX1		MAL
MSX2		MAPK1
MTA1		MAPK14
MTA2		MAPK3
MTA3		MARCO
MTF1		MAS1
MXD1		MBL2
MXD3		MBP
MXD4		MCHR1
MYB		ME2
MYBL1		MERTK
MYBL2		MESD
MYC		MET
MYCL		MGAT5
MYCN		MIF
MYEF2		MILR1
MYF5		MKNK2
MYF6		MLKL
MYNN		MOG
MYOD1		MPL
MYOG		MPZL1
MYRFL		MRC1
MYSM1		MS4A10
MYT1		MS4A12
MYT1L		MS4A13
MZF1		MS4A15
NANOG		MS4A2
NCOA1		MS4A5
NCOR2		MS4A7
NEUROD1		MS4A8
NEUROD2		MSN
NEUROD4		MST1R
NEUROD6		MSX1
NEUROG1		MSX2
NEUROG3		MTCP1
NFAT5		MYD88
NFATC1		NCAM1
NFATC2		NDP
NFATC3		NECTIN4
NFATC4		NEO1
NFE2		NFAM1
NFE2L1		NGF
NFE2L2		NGFR
NFE2L3		NKTR
NFIA		NLGN1
NFIB		NLGN3
NFIC		NOD2
NFIL3		NOTCH1
NFIX		NOTCH2
NFKB1		NOTCH3
NFKB2		NOTCH4
NFRKB		NPPB
NFX1		NPR1
NFXL1		NPTN
NFYA		NRP1
NFYB		NRROS
NFYC		NRXN1
NHLH1		NTRK1
NHLH2		NTSR1
NKRF		NTSR2
NKX1-1		OCSTAMP
NKX2-1		OSCAR
NKX2-2		OSMR
NKX2-3		OSTN
NKX2-5		OXTR
NKX2-6		P2RX7
NKX2-8		P2RY1
NKX3-1		P2RY12
NKX3-2		PAPPA
NKX6-1		PAPPA2
NKX6-2		PAWR
NME2		PCSK9
NOBOX		PDCD1LG2
NPAS1		PDGFA
NPAS2		PDGFB
NPAS3		PDGFC
NPAS4		PDGFRA
NR0B1		PDGFRB
NR0B2		PDK1
NR1D1		PDPK1
NR1H2		PDZK1
NR1H3		PECAM1
NR1H4		PHB
NR1I2		PHB2
NR1I3		PICALM
NR2C1		PIGR
NR2C2		PIGU
NR2E1		PIP4K2B
NR2E3		PKD1
NR2F1		PKD2L1
NR2F2		PLA2G1B
NR2F6		PLA2R1
NR3C1		PLAT
NR3C2		PLAU
NR4A1		PLAUR
NR4A2		PLG
NR4A3		PLSCR1
NR5A1		PLXNA2
NR5A2		PLXNB3
NR6A1		PLXND1
NRF1		PNPLA2
NRL		POFUT1
NSD2		PRKCZ
OLIG1		PRL
OLIG2		PRLR
OLIG3		PRMT1
ONECUT1		PRNP
ONECUT2		PROCR
ONECUT3		PROM1
OSR1		PRPH2
OSR2		PRRT1
OTP		PSEN1
OTX1		PSEN2
OTX2		PTGFRN
OVOL1		PTH1R
OVOL2		PTH2R
OVOL3		PTK2B
PARP12		PTPRC
PATZ1		PTPRJ
PAX1		PTPRK
PAX2		PTPRO
PAX3		PTPRS
PAX4		PTPRT
PAX5		PTPRU
PAX6		PVRIG
PAX7		PXDN
PAX9		PXN
PAXBP1		RAB11A
PBRM1		RAB11B
PBX1		RALA
PBX2		RALB
PBX3		RAMP1
PBX4		RAMP2
PDX1		RAMP3
PEG3		RANBP10
PGR		RANBP9
PHB		RAPGEF2
PHOX2A		RAPGEF5
PHOX2B		RC3H2
PHTF1		REEP1
PIAS1		REPS1
PIAS2		RER1
PIAS3		RGMA
PIAS4		RIC3
PITX1		ROBO1
PITX2		ROBO2
PITX3		ROR1
PKNOX1		ROR2
PKNOX2		ROS1
PLAG1		RPSA
PLAGL1		RSPO2
PLAGL2		RTN4R
PLEK		RTN4RL1
PLSCR1		RTN4RL2
PMS1		RTP1
POU1F1		RTP2
POU2F1		SAG
POU2F2		SCARB1
POU2F3		SCARB2
POU3F1		SCTR
POU3F3		SCUBE1
POU3F4		SCUBE3
POU4F1		SDC1
POU4F3		SDC2
POU6F1		SELL
POU6F2		SEMA3E
PPARA		SEMA4A
PPARD		SEMA4C
PPARG		SEMA4D
PRDM1		SEMA4F
PRDM10		SEMA4G
PRDM11		SEMA6A
PRDM12		SEMA6C
PRDM13		SEMA6D
PRDM14		SFRP1
PRDM15		SFRP4
PRDM16		SH2D1A
PRDM2		SIAH1
PRDM4		SIAH2
PRDM5		SIRPB2
PRDM6		SLAMF1
PRDM8		SLAMF8
PREB		SLC1A1
PROP1		SLC1A2
PROX1		SLC1A5
PROX2		SLC20A1
PRRX1		SLC22A17
PRRX2		SLC27A4
PTF1A		SLC28A3
PURA		SLC2A4
PURB		SLC6A3
PURG		SLC7A11
RAG1		SLITRK3
RARA		SLITRK6
RARG		SLK
RAX		SMAD3
RAX2		SMAP2
RBAK		SMARCC1
RBCK1		SMO
RBPJ		SMURF1
RBPJL		SORL1
RCOR1		SORT1
RCOR2		SPAM1
RCOR3		SPHK1
REL		SPR
RELA		SPRYD3
RELB		SRPX2
REPIN1		SSC4D
REST		SST
RFX1		STAMBP
RFX2		STAT6
RFX3		STRC
RFX5		STX3
RFX6		STX4
RFX7		SULF1
RFX8		SULF2
RFXANK		SYK
RLF		TACR1
RORA		TACSTD2
RORB		TAX1BP3
RORC		TDGF1
RUNX1		TDP2
RUNX2		TEC
RUNX3		TEK
RXRA		TF
RXRB		TFRC
RXRG		TGFA
SALL1		TGFB1
SALL2		TGFB3
SALL3		TGFBR1
SAMD11		TGFBR2
SATB1		TGFBR3
SATB2		TGFBR3L
SCRT1		THBD
SCRT2		THBS1
SCX		THY1
SEBOX		TIE1
SETBP1		TIGIT
SETDB1		TIRAP
SETDB2		TKT
SFPQ		TLR2
SHOX2		TLR4
SIM1		TMEM123
SIM2		TMEM158
SIX1		TMEM181
SIX2		TMEM35A
SIX3		TMPRSS15
SIX4		TNF
SIX5		TNFRSF11A
SIX6		TNFRSF12A
SLC2A4RG		TNFRSF1A
SMAD1		TNFRSF1B
SMAD2		TNFRSF4
SMAD3		TNFSF15
SMAD4		TNFSF18
SMAD5		TNFSF4
SMAD6		TNFSF8
SMAD7		TNK2
SMAD9		TNR
SMARCA1		TRBV19
SMARCAL1		TRBV25-1
SMARCC1		TRBV27
SMARCC2		TRBV3-1
SMARCE1		TREM1
SNAI1		TREML1
SNAI2		TREML2
SNAI3		TRPA1
SNAPC4		TRPC1
SON		TRPC4
SOX10		TRPC5
SOX11		TRPV1
SOX13		TRPV2
SOX14		TRPV4
SOX17		TSHR
SOX18		TSPAN12
SOX21		TSPAN6
SOX3		TYRO3
SOX30		TYROBP
SOX5		UNC5C
SOX6		UNC5D
SOX7		USP4
SOX8		VASN
SOX9		VAV1
SP1		VAV3
SP110		VEGFA
SP3		VIPR1
SP4		VIPR2
SP5		VLDLR
SP6		VPS54
SP7		VTCN1
SP8		VWDE
SP9		WAS
SPDEF		WIF1
SPI1		WNT1
SPIC		WNT11
SPZ1		WNT3A
SREBF1		WNT5A
SREBF2		WNT6
SRF		WNT7A
SRY		XPR1
SSRP1
ST18
STAT1
STAT2
STAT3
STAT4
STAT5A
STAT5B
STAT6
SUB1
TADA2A
TADA2B
TAL1
TAL2
TAX1BP1
TBR1
TBX1
TBX10
TBX18
TBX19
TBX2
TBX20
TBX21
TBX22
TBX3
TBX4
TBX5
TBX6
TBXT
TCF12
TCF15
TCF19
TCF21
TCF23
TCF24
TCF25
TCF3
TCF4
TCF7
TCF7L2
TCFL5
TEAD1
TEAD2
TEAD3
TEAD4
TEF
TERB1
TERF1
TERF2
TET2
TFAM
TFAP2A
TFAP2B
TFAP2C
TFAP2D
TFAP2E
TFAP4
TFB1M
TFCP2
TFCP2L1
TFDP1
TFDP2
TFE3
TFEB
TFEC
TGIF1
TGIF2
THAP1
THAP11
THAP12
THAP2
THAP3
THAP4
THAP5
THAP6
THAP7
THAP9
THRA
THRB
THYN1
TLX1
TLX3
TMF1
TOX
TOX2
TOX3
TP53
TP63
TP73
TRERF1
TRPS1
TSC22D1
TSC22D2
TSC22D3
TSC22D4
TSHZ1
TSHZ3
TUB
TULP1
TULP2
TULP3
UBP1
UBTF
UNCX
USF1
USF2
USF3
VAX1
VAX2
VDR
VEZF1
VSX1
VSX2
WDHD1
WT1
XBP1
XPA
YBX1
YBX2
YBX3
YEATS4
YY1
ZBED1
ZBED2
ZBED4
ZBED5
ZBTB1
ZBTB10
ZBTB11
ZBTB12
ZBTB14
ZBTB16
ZBTB17
ZBTB18
ZBTB2
ZBTB20
ZBTB22
ZBTB24
ZBTB25
ZBTB26
ZBTB32
ZBTB33
ZBTB34
ZBTB37
ZBTB38
ZBTB39
ZBTB40
ZBTB41
ZBTB43
ZBTB44
ZBTB45
ZBTB46
ZBTB47
ZBTB48
ZBTB49
ZBTB5
ZBTB6
ZBTB7A
ZBTB7B
ZBTB7C
ZBTB8A
ZEB1
ZEB2
ZFAT
ZFHX2
ZFHX3
ZFHX4
ZFP1
ZFP14
ZFP2
ZFP28
ZFP30
ZFP36L1
ZFP36L2
ZFP42
ZFP57
ZFP62
ZFP64
ZFP69B
ZFP82
ZFP90
ZFP92
ZFPM1
ZFPM2
ZFY
ZGLP1
ZHX1
ZHX2
ZHX3
ZIC1
ZIC2
ZIC3
ZIC4
ZIC5
ZKSCAN1
ZKSCAN2
ZKSCAN4
ZKSCAN5
ZKSCAN7
ZKSCAN8
ZMIZ1
ZMIZ2
ZNF12
ZNF131
ZNF133
ZNF135
ZNF140
ZNF143
ZNF146
ZNF148
ZNF157
ZNF16
ZNF165
ZNF169
ZNF174
ZNF175
ZNF18
ZNF180
ZNF182
ZNF184
ZNF189
ZNF197
ZNF2
ZNF200
ZNF202
ZNF205
ZNF207
ZNF213
ZNF217
ZNF219
ZNF22
ZNF227
ZNF23
ZNF232
ZNF235
ZNF236
ZNF239
ZNF24
ZNF248
ZNF25
ZNF250
ZNF251
ZNF26
ZNF260
ZNF263
ZNF268
ZNF274
ZNF276
ZNF277
ZNF280B
ZNF280C
ZNF281
ZNF282
ZNF283
ZNF287
ZNF292
ZNF296
ZNF3
ZNF300
ZNF304
ZNF311
ZNF316
ZNF317
ZNF318
ZNF319
ZNF32
ZNF322
ZNF326
ZNF329
ZNF331
ZNF333
ZNF335
ZNF34
ZNF341
ZNF35
ZNF354B
ZNF358
ZNF362
ZNF366
ZNF367
ZNF382
ZNF383
ZNF384
ZNF385A
ZNF385B
ZNF391
ZNF394
ZNF395
ZNF396
ZNF397
ZNF398
ZNF404
ZNF407
ZNF408
ZNF41
ZNF410
ZNF423
ZNF436
ZNF438
ZNF444
ZNF445
ZNF446
ZNF449
ZNF45
ZNF454
ZNF461
ZNF462
ZNF467
ZNF469
ZNF470
ZNF471
ZNF473
ZNF48
ZNF483
ZNF484
ZNF488
ZNF496
ZNF502
ZNF503
ZNF507
ZNF510
ZNF511
ZNF512
ZNF512B
ZNF513
ZNF514
ZNF516
ZNF518A
ZNF518B
ZNF521
ZNF524
ZNF526
ZNF527
ZNF532
ZNF536
ZNF541
ZNF543
ZNF546
ZNF550
ZNF555
ZNF565
ZNF566
ZNF567
ZNF569
ZNF570
ZNF575
ZNF576
ZNF577
ZNF579
ZNF581
ZNF583
ZNF584
ZNF592
ZNF596
ZNF599
ZNF606
ZNF609
ZNF613
ZNF614
ZNF618
ZNF619
ZNF621
ZNF622
ZNF623
ZNF624
ZNF628
ZNF629
ZNF630
ZNF639
ZNF641
ZNF644
ZNF646
ZNF648
ZNF649
ZNF652
ZNF653
ZNF654
ZNF658
ZNF660
ZNF662
ZNF664
ZNF667
ZNF668
ZNF672
ZNF683
ZNF684
ZNF687
ZNF688
ZNF689
ZNF691
ZNF692
ZNF697
ZNF7
ZNF70
ZNF704
ZNF710
ZNF711
ZNF713
ZNF740
ZNF75D
ZNF76
ZNF768
ZNF770
ZNF771
ZNF772
ZNF773
ZNF777
ZNF782
ZNF783
ZNF784
ZNF786
ZNF787
ZNF789
ZNF79
ZNF792
ZNF793
ZNF8
ZNF800
ZNF81
ZNF821
ZNF827
ZNF831
ZNF84
ZNF853
ZNF865
ZNF879
ZNF891
ZNFX1
ZSCAN10
ZSCAN12
ZSCAN16
ZSCAN2
ZSCAN23
ZSCAN25
ZSCAN26
ZSCAN29
ZSCAN30
ZSCAN31
ZSCAN9
ZXDC
