# Supplementary material for: Cross one single body 49 tissues single-cell transcriptome reveals detailed macrophage heterogeneity during pig pregnancy
Source: Front Immunol. 2025 Apr 2;16:1574120. doi: 10.3389/fimmu.2025.1574120 (PMC12000058; doi:10.3389/fimmu.2025.1574120)
Supplement: Supplementary file 2 [file DataSheet2.zip › Supplementary Tables/Supplementary Table 4.xlsx]

## Sheet: top 200 DEGs
Supplementary Table 4. Overview of macrophage subtype characteristics.
AMs	AMs HNMT+	AMs ISOC1+	AMs LGALS3+	AMs MGST1+	AMs MT1A+	Mφ SLPI+	KCs	Mφ ALDOB+	Mφ BPIFB1+	Mφ CCL2+	Mφ CCL4+	Mφ CD209+	Mφ CLU+	Mφ DAB2+	Mφ FABP4+	Mφ IFITM3+	Mφ LPL+	Mφ LYVE1+	Mφ MARCO+	Mφ MGP+	Mφ MMP9+	Mφ PAEP+	Mφ SCGB1D1+	Mφ SPAG11+	MG	MG CCL8+	MG IFIT1+	MG SPP1+	Peripheral MG	Prolif Mφ	Prolif MG	RPMs
CD9	COX1	CD9	CPSF6	COX1	MT1A	SLPI	CTSS	COX1	BPIFB1	SELENOP	CCL4	ENSSSCG00000022701-C4BPA	CXCL14	ENSSSCG00000033262-HG2A	FABP4	COX1	FABP4	C4BPA	CXCL2	SRGN	CTSS	SLA-DRA	SLA-DQB1	SPAG11	CALCR	RGS1	IFIT1	ENSSSCG00000047299	COX2	STMN1	CENPE	ENSSSCG00000013788-AGRE2
S100A12	COX3	ENSSSCG00000014540	LGALS3	S100A12	ANXA1	SPP1	C4BPA	GPX3	CD9	CTSB	FOS	CD209	CLU	SLA-DRA	FABP5	COX3	FABP5	CCL14	CCL4	CXCL2	SLA-DRA	ENSSSCG00000033262-HG2A	SLA-DRA	EDDM13	RNF128	DNAJB1	MX1	COX2	COX1	H2AFZ	CENPF	SPIC
ENSSSCG00000033457-CCL23	ATP6	S100A12	CSTB	COX3	CD9	UABP-2	SAT1	COX3	ITGB1	FOLR1	ENSSSCG00000028322	ENSSSCG00000031838-RS27	DNASE1L3	SLA-DRB1	CD36	COX2	CD36	CD209	PPBP	FOLR1	ENSSSCG00000033262-HG2A	SLA-DQB1	ENSSSCG00000001456-DQA2	ENSSSCG00000033734-TYB4	CST3	CCL8	IFIT2	ND1	COX3	ENSSSCG00000009327	TOP2A	VCAM1
TXN	CYTB	ENSSSCG00000039880-CL12B	CD9	ATP6	ENSSSCG00000033457-CCL23	ACP5	SELENOP	ALDOB	LGALS3	SAT1	COX2	C4BPA	TIMD4	SLA-DQB1	CTSH	ATP6	LGALS1	SELENOP	LYVE1	RPLP1	ACP5	SLA-DRB1	ENSSSCG00000033262-HG2A	DEFB128	ENSSSCG00000012238-TSN7	ENSSSCG00000029160	IFI6	ND4	ND5	TOP2A	STMN1	GPR82
PPBP	COX2	MGST1	TXN	CD9	ENSSSCG00000023305	ENSSSCG00000002749	TIMD4	UPB1	CPSF6	CCL14	ENSSSCG00000036618-FCG3A	ENSSSCG00000039007-CLC4G	ACP5	SELENOP	CSTB	ND4	CTSH	LYVE1	CXCL8	ENSSSCG00000031838-RS27	SLA-DQB1	ENSSSCG00000001456-DQA2	SLA-DRB1	CST11	APOE	ENSSSCG00000048856	ENSSSCG00000009240-PLAC8	ND4L	CYTB	PCLAF	ENSSSCG00000009327	FTL
ANXA1	CPSF6	LGALS3	COX1	LGALS3	ACKR4	CTSB	CD163	ENSSSCG00000015084-ATNG	S100A12	CCL2	CXCL2	SELENOP	IL18	ENSSSCG00000001456-DQA2	LGALS1	ND1	CTSB	FOLR1	S100A12	ENSSSCG00000043761	ENSSSCG00000001456-DQA2	PAEP	SCGB1D1	CTSZ	P2RY12	HSP90AA1	ISG15	ENSSSCG00000050765	ATP6	HMGB2	SMC2	ENSSSCG00000036224-KVD28
ENSSSCG00000039880-CL12B	S100A12	TXN	ENSSSCG00000014540	TXN	TXN	DAB2	ID2	ATP6	PPBP	C4BPA	COX1	RPLP1	ENSSSCG00000032503	ENSSSCG00000036618-FCG3A	CTSB	ND5	CSTB	CD163	CCL3L1	EMP1	SLA-DRB1	RGS1	RPLP1	ENSSSCG00000033649	CD81	FOS	B2M	ATP6	ND1	ENSSSCG00000035544-NUSAP	ND4L	CTSS
LGALS3	TXN	ACKR4	MGST1	CYTB	ENSSSCG00000039880-CL12B	ENSSSCG00000005756	PHACTR1	ND1	VIM	COL3A1	SLA-DQB1	RPS29	GM2A	RPLP1	EMP1	CYTB	CTSZ	C1QC	S100A8	CCL4	C1QC	SAT1	ENSSSCG00000031838-RS27	RARRES1	C3	ZFP36	STAT1	COX3	ND2	TUBA1B	ND4	C1QA
CPSF6	CD9	CYP7A1	COX3	ENSSSCG00000014540	ANXA2	SELENOP	ENSSSCG00000031640-ERVV2	CYTB	ACKR4	MRC1	SLA-DRA	H3-3B	CTSZ	SAT1	PLIN2	ENSSSCG00000031838-RS27	GPX1	MRC1	RPLP1	MGP	FTL	CTSS	GPR183	ENSSSCG00000049532	ENSSSCG00000033041-GNAS3	CALCR	MX2	SPP1	ND4	TPX2	HMGB2	ENSSSCG00000006455-CD5L
ACKR4	PPBP	CSTB	S100A12	MGST1	CYP7A1	ENSSSCG00000043761	RGS2	ND4	ENSSSCG00000033457-CCL23	CD209	FCER1G	PTMA	PLA2G7	CTSS	FTL	ENSSSCG00000043761	S100A6	C1QB	ENSSSCG00000028674-CR2	STPG4	MMP9	ENSSSCG00000043761	PHEROC	CXCL14	ENSSSCG00000031640-ERVV2	UBC	GHSR	CD36	ENSSSCG00000018063	PTMA	COX3	AQP3
MGST1	ENSSSCG00000033457-CCL23	ENSSSCG00000033457-CCL23	S100A10	CPSF6	ENSSSCG00000014540	ENSSSCG00000018063	DDX3X	PCK1	ENSSSCG00000014540	ENSSSCG00000013100-M4A4A	SGK1	RPL22	CTSC	RGS2	RPL22	RPLP1	VIM	LGALS1	ENSSSCG00000029414-FCN2	EIF1	C1QB	CPSF6	ERBB3	ACP5	ENSSSCG00000004024-RNT2	RHOB	CXCL10	IFI6	APOE	CENPF	H1-3	HMOX1
ANXA2	CSTB	PPBP	GPX1	CSTB	ENSSSCG00000037142-CRIP1	MRC1	C1QA	ENSSSCG00000031838-RS27	ENSSSCG00000035736-CCL24	SRGN	ENSSSCG00000031838-RS27	RPS27A	CTSH	DAB2	ENSSSCG00000031838-RS27	ND3	PLIN2	F13A1	FN1	CCL14	CTSH	PHACTR1	SAT1	ENSSSCG00000039911-DB135	FGL2	UBB	IFITM3	CTSS	MMP9	CENPE	PCLAF	SRGN
ENSSSCG00000014540	MGST1	ANXA1	ATP6	ENSSSCG00000033457-CCL23	S100A12	WFDC2	FOS	ND5	SLC7A7	HBEGF	HES1	CD163	FTL	CST3	RPLP1	ND2	FTL	ENSSSCG00000035736-CCL24	CCL5	RPS27A	SAT1	COX2	RPL37	MMP9	SLC4A7	RNF128	MARCKS	SAT1	SPP1	H2AZ2	ENSSSCG00000009240-PLAC8	C1QC
S100A10	ENSSSCG00000039880-CL12B	ANXA2	ENSSSCG00000037142-CRIP1	ENSSSCG00000039880-CL12B	LGALS3	LYVE1	C1QC	ENSSSCG00000007858-ACS2B	PHEROC	PLEK	UBB	ENSSSCG00000009146-RL34	ENSSSCG00000033262-HG2A	FOLR1	GPX1	ENSSSCG00000018063	EMP1	S100A4	MARCO	ENSSSCG00000033310	SELENOP	CTSH	RPS20	ENSSSCG00000040753	MARCKS	HSPA8	RNF128	RPLP1	ACP5	STPG4	ND1	ENSSSCG00000048856
CSTB	S100A10	CPSF6	PPBP	COX2	MGST1	COX1	C1QB	RPLP1	COX2	CD163	ENSSSCG00000048856	ENSSSCG00000006455-CD5L	GPNMB	CTSB	ENSSSCG00000033310	ENSSSCG00000014565-IFM1	RPS12	STPG4	ENSSSCG00000036618-FCG3A	CD163	C1QA	C1QC	RPS27A	ENSSSCG00000039747-TIMP1	LAPTM5	SAT1	IFI44L	ENSSSCG00000033262-HG2A	ND3	SMC2	ENSSSCG00000003042-RS19	SELENOP
ENSSSCG00000037142-CRIP1	ND4	S100A10	COX2	PPBP	S100A10	RBP4	ENSSSCG00000048856	ENSSSCG00000018063	S100A10	CXCL2	HPGD	CTSB	COX1	CD163	RPS12	RPL37	PLA2G7	ENSSSCG00000013100-M4A4A	TIMP1	FABP5	GPNMB	FABP5	ENSSSCG00000009146-RL34	ENSSSCG00000001229-HLAA	SMAP2	HSPA6	CALCR	COX1	RARRES1	SMC4	ENSSSCG00000039544	PLVAP
PRR13	TMSB10	COX1	PRR13	ANXA2	PRR13	CCL14	ID3	ATP5MD	ENPP1	ENSSSCG00000035736-CCL24	BIRC2	C1QB	COX3	RPS20	VIM	ENSSSCG00000009146-RL34	SPP1	C1QA	PDCD4	PTMA	CTSB	ENSSSCG00000001229-HLAA	RPL22	FTL	MEF2A	C3	ENSSSCG00000014565-IFM1	CYTB	ND4L	H1-3	RPS8	C4BPA
CYP7A1	HNMT	HNMT	CYP7A1	CYP7A1	CSTB	COL3A1	BIRC2	PHYH	ENSSSCG00000037142-CRIP1	PHACTR1	PTMA	C1QA	APOE	MS4A2	ID2	ERBB3	LGALS3	MAF	BCL2A1	C4BPA	COX3	GPR183	ENSSSCG00000018063	SAT1	CTSD	ENSSSCG00000047299	HERC6	ENSSSCG00000018061	CKB	HMMR	ERBB3	HEBP1
CXCL8	ANXA1	PRR13	HNMT	TMSB10	MT1X	COX3	ENSSSCG00000040016-AGRE3	ENSSSCG00000033310	CSTB	ENSSSCG00000048856	SAT1	CCL2	CTSS	RGS1	RPS20	RPS29	GPNMB	EMP1	NFKBIA	FOS	COX1	COX1	ENSSSCG00000033610-ZG16B	DEFB136	IL6ST	ENSSSCG00000012238-TSN7	C3	ND5	HBB	COX3	COX2	C1QB
TMSB10	ANXA2	ENPP1	TMSB10	S100A10	PPBP	CD36	FTL	ACSM4	MGP	LYVE1	ADGRE5	RPS20	SCARB2	ENSSSCG00000006418-MNDA	CTSS	UBB	LPL	ENSSSCG00000031838-RS27	SERF2	SELENOP	COX2	COX3	ENSSSCG00000033310	SMPDL3A	DMP1	ZFP36L1	CST3	ENSSSCG00000009240-PLAC8	ALDH2	DUT	RPL37	RGS2
ITGB1	LGALS3	ENSSSCG00000037142-CRIP1	ENSSSCG00000033457-CCL23	ANXA1	TMSB10	FOLR1	ENSSSCG00000036224-KVD28	COX2	MGST1	S100A2	H3-3B	SRGN	ENSSSCG00000039961-PRS33	ENSSSCG00000006350-FCG2B	ERBB3	RPL22	SMPDL3A	CTSB	C4BPA	ERBB3	DNASE1L3	FTL	RPS29	GPR183	HSP90AA1	ENSSSCG00000028322	ENSSSCG00000017146-RN213	ENSSSCG00000031640-ERVV2	CTSD	TUBB	ATP6	ENSSSCG00000037775-IGA2
LDHA	ENSSSCG00000014540	TMSB10	CYTB	ENSSSCG00000037142-CRIP1	CPSF6	LGMN	PLAU	H3-3B	ANXA2	CTSL	CCL3L1	ENSSSCG00000033310	ENSSSCG00000012397-IL2RG	RPL37	LIPA	RPS20	ANXA2	FOS	FOLR1	RPS20	ENSSSCG00000043761	CTSZ	ENSSSCG00000003042-RS19	ENSSSCG00000007219-DB123	EPB41L2	ENSSSCG00000050765	ENSSSCG00000001229-HLAA	CXCL14	CXCL14	ENSSSCG00000016737	ENSSSCG00000009146-RL34	ND5
SNX10	PRR13	ENSSSCG00000008965-BTC	ANXA1	PRR13	GMFG	VIM	CCL5	ERBB3	SCGB1D1	IFI6	DUSP1	ENSSSCG00000003042-RS19	ENSSSCG00000036224-KVD28	ENSSSCG00000001229-HLAA	RPS28	IFITM3	RPSA	RPLP1	SELL	RPS29	FABP5	ENSSSCG00000017920-CXL16	ENSSSCG00000043761	ENSSSCG00000033262-HG2A	PLTP	DUSP1	PARP14	FTL	ENSSSCG00000040753	ENSSSCG00000004782-BUB1B	ENSSSCG00000035080-RL23A	ACTN1
LCP1	ND5	TSPO	LGALS1	HNMT	ENPP1	RGS2	PLVAP	ENSSSCG00000028322	ENSSSCG00000039880-CL12B	NDEL1	ENSSSCG00000043761	C1QC	ENSSSCG00000014361	ENSSSCG00000003165-RS11	LPL	TMSB10	LIPA	PDCD4	S100A10	RPL22	CXCL14	RARRES1	RPL23	ID3	DST	FGL2	FGL2	CTSB	ENSSSCG00000039240	CKS2	RPL22	RARRES1
GMFG	ENSSSCG00000037142-CRIP1	FCN2	ENSSSCG00000039880-CL12B	LDHA	ITGB1	ENSSSCG00000014812-FOLR2	CCL4	ENSSSCG00000007524-ATP5E	ENSSSCG00000022258-SLPI	ARL5B	ATP6	ERBB3	ENSSSCG00000038594-SDC4	CD36	RPS29	H3-3B	ID2	ENSSSCG00000043761	OLR1	H3-3B	ATP6	PKIB	RPL18A	CTSS	ENSSSCG00000047299	ID2	SAMD9	ENSSSCG00000007524-ATP5E	DEFB136	TMSB10	RPS20	ITGA4
SLA-DQB1	LDHA	SNX10	ANXA2	ND4	LDHA	STAB1	H3-3B	LRP2	ANXA1	ENSSSCG00000043761	ENSSSCG00000001229-HLAA	CTSL	LIPA	C1QB	GMFG	ND4L	IFI30	CFD	ENSSSCG00000034555-KLRF1	ENSSSCG00000028322	ENSSSCG00000001229-HLAA	RPS20	RPL35A	RPS20	HBB	CST3	EIF2AK2	RPS20	ENSSSCG00000018061	SNRPG	DUT	TLR8
ARL4A	CYP7A1	LDHA	SMPDL3A	FCN2	LCP1	FTL	IL18	ENSSSCG00000020872-PDZ1I	TXN	CCL4	ENSSSCG00000018063	HSD11B1L	CYB561A3	ENSSSCG00000003042-RS19	ENSSSCG00000003042-RS19	DNAJB1	S100A4	SRGN	TMSB4X	RPL37	IFI30	C1QB	RPS15	ID2	FRMD4A	TPT1	IFIT5	ND2	WFDC10A	RAN	HMGN1	COX1
ENPP1	ND3	GPX1	GMFG	ENPP1	SNX10	PEPD	SMPDL3A	ND3	FN1	DAB2	BCL2A1	TIMD4	ND5	ENSSSCG00000004489-EF1A1	TXN	ENSSSCG00000018061	COX1	PEPD	COX2	DCN	CTSZ	RPL23	RPLP0	LCN8	ENSSSCG00000043173	DMP1	ENSSSCG00000012238-TSN7	ENSSSCG00000006418-MNDA	ENSSSCG00000039747-TIMP1	COX1	RPS18	CD163
MRC1	ITGB1	PLSCR1	LDHA	TSPO	VIM	RPLP0	GPNMB	COX7C	SNX10	FTL	ENSSSCG00000001456-DQA2	IL18	CD68	CCL14	RPS25	SLA-DRA	RPL22	RPS29	ENSSSCG00000006418-MNDA	RGS2	JAML	RGS2	PHACTR1	GPNMB	USP9X	MARCKS	CD81	RPL37	DEFB129	HINT1	RPS7	STK17B
VIM	GMFG	ENSSSCG00000008769-CD68	S100A11	SNX10	ENSSSCG00000008965-BTC	PHACTR1	ADGRE5	ENSSSCG00000018061	TMSB10	CCL3L1	SLA-DRB1	MRC1	PSAP	RPLP0	S100A6	RPS27A	RARRES1	ENSSSCG00000006418-MNDA	ENSSSCG00000039214	CTSB	CD68	DNAJB1	ENSSSCG00000011272-RL14	FABP5	CX3CR1	TMSB4X	ENSSSCG00000032591-IFM2	RPS29	ENSSSCG00000033734-TYB4	H1-4	SMC4	FABP5
HNMT	SNX10	PTGR1	CCNG1	GPX1	FCN2	RPS28	ENSSSCG00000013788-AGRE2	ENSSSCG00000024911	PLSCR1	PABPC1	STPG4	ENSSSCG00000035080-RL23A	ATP6	RPS12	ANXA2	ENSSSCG00000048856	CAPG	CCL4	TXN	SLA-DQB1	CPSF6	RPL37	COX1	ATF3	ITM2B	HSPH1	ENSSSCG00000033089-GVIN1	SELENOP	WBP2	PBK	ENSSSCG00000003165-RS11	COX3
ENSSSCG00000001456-DQA2	LCP1	COX3	SNX10	LGALS1	ENSSSCG00000008769-CD68	ITSN1	IFITM3	ENSSSCG00000014565-IFM1	LDHA	EIF1	GNG10	PHACTR1	PLIN2	ENSSSCG00000011272-RL14	RPL37	ENSSSCG00000003042-RS19	COX3	CCL2	ERBB3	ENSSSCG00000030849-RL39	ENSSSCG00000017920-CXL16	IFI30	HSD11B1L	CLU	FKBP5	BHLHE41	TPT1	TMSB4X	SPINK14	KIF11	RPS3A	SLC40A1
ENSSSCG00000022258-SLPI	LGALS1	ENSSSCG00000006588-S10A9	ITGB1	GMFG	ARL4A	IQGAP2	DNAJB1	ENSSSCG00000009146-RL34	CYP7A1	ENSSSCG00000028674-CR2	B2M	MAF	ATP6V1A	VSIG4	ENSSSCG00000006418-MNDA	RPL18A	RPS18	PLAC9	SERPINB10	TIMP1	CYTB	B2M	CTSH	CTSB	SF3B1	ENSSSCG00000035503	P2RY12	ENSSSCG00000018063	PLD3	COX2	TPX2	ATP6
GPX1	GPX1	ARL4A	ACKR4	PTGR1	LGALS1	ENSSSCG00000003165-RS11	ENSSSCG00000001229-HLAA	RPL22	ATP1B1	ENSSSCG00000033909-GIMA1	EIF1	ENSSSCG00000035736-CCL24	CTSB	FTL	SPP1	HES1	RPLP0	ENSSSCG00000033457-CCL23	COX3	F13A1	B2M	CD36	ENSSSCG00000035964-LCN1	ENSSSCG00000033697-RS2	CSF1R	ADORA3	HBB	ISG12(A)	GUSB	UBE2C	RPL23	RESF1
SLA-DRA	CLEC2B	LCP1	ENSSSCG00000008769-CD68	ACKR4	CCNG1	MAF	ENSSSCG00000031838-RS27	BHMT	ATP6	LGMN	ZFP36	IFI6	HPSE	GPR183	ENSSSCG00000043761	RPLP0	ENSSSCG00000033310	S100A10	PTMA	PHACTR1	LIPA	CYTB	RPL31	SLA-DRB1	HTRA1	HBB	TRIM22	VSIG4	BCAT2	FLAD1	CYTB	ID2
ENSSSCG00000008965-BTC	S100A11	ISOC1	PTGR1	PLSCR1	COX1	RPS6	UBB	RPS29	LGALS1	ODC1	COX3	ENSSSCG00000014540	KMO	MRC1	GPNMB	ENSSSCG00000033310	MSR1	RBPJ	CPSF6	ENSSSCG00000007524-ATP5E	RPLP1	RPLP1	RPL11	ENSSSCG00000014540	ENSSSCG00000050765	ATF3	ZNFX1	ENSSSCG00000009146-RL34	SCD	DLGAP5	RPL35	TGFBI
CLEC2B	SLA-DQB1	SMPDL3A	TSPO	ND5	GPX1	CCL2	HPGD	RPS28	IQGAP1	ENSSSCG00000014540	ND1	RPS15	SULT1A3	ENSSSCG00000013100-M4A4A	ENSSSCG00000025644-CD1A	PTMA	PECAM1	H3-3B	VIM	RPS25	CD63	CTSB	RPS3A	RPL23	VCAM1	CEBPB	OAS2	RPS28	NUPR1	H1-2	RPS6	ND4
TNFAIP6	TSPO	ATP1B1	SLA-DQB1	CAPG	ANXA5	ENSSSCG00000007524-ATP5E	HSPH1	ENSSSCG00000032129-COX7B	LCP1	H3-3B	ENSSSCG00000033262-HG2A	RPL23	COX2	C1QA	CXCL2	ENSSSCG00000011272-RL14	ENSSSCG00000006418-MNDA	FABP5	ENSSSCG00000003165-RS11	ENSSSCG00000039214	ND4	ENSSSCG00000031838-RS27	BCL2A1	ENSSSCG00000021576-CD83	PDE3B	VMP1	LAPTM5	NPC2	CPM	ATP6	RPS15	APP
ATP1B1	ND2	CCNG1	ND4	ITGB1	ATP1B1	RND3	ATF3	RPL37	COX3	RND3	DNAJB1	COX1	TSPAN13	RPS27A	RPS27A	RGS2	ACADM	DCN	AQP9	ENSSSCG00000003042-RS19	PHACTR1	MMP9	RPS25	GPX1	FRMD4B	CD81	VCAM1	ENSSSCG00000003165-RS11	ENSSSCG00000025499-FXYD5	ATP5MG	COX1	AIF1
CCNG1	MYL12A	CYTB	VIM	ENSSSCG00000008965-BTC	CLEC2B	F13A1	CDH5	RPS27A	FCN2	C1QB	RPLP1	CTSS	CYTB	RPL23	LGALS3	RPS7	HINT1	DAB2	RPLP0	RPS12	RARRES1	ENSSSCG00000007524-ATP5E	ENSSSCG00000030849-RL39	PLD3	ARHGAP5	SLC44A1	HERC5	MS4A7	JAML	NUF2	RPLP1	ENSSSCG00000021977-GPD1L
ENSSSCG00000008769-CD68	ENPP1	ITGB1	GPNMB	CLEC2B	CXCL8	RPS12	PDE4B	ATP5MG	PRR13	PRPF4B	TMSB10	RPL37	ASAH1	RPS3A	TMSB10	ENSSSCG00000036618-FCG3A	FN1	ENSSSCG00000018063	TNFAIP3	PABPC1	ENSSSCG00000031838-RS27	RPS29	RPS12	CXCR4	OGFRL1	ENSSSCG00000031912	ENSSSCG00000024973-GBP2	SLA-DRA	MPP1	ANXA2	RPS12	CYTB
LGALS1	CXCL8	GMFG	ENPP1	ENSSSCG00000008769-CD68	MRC1	COX2	EIF1	RPLP0	GPX1	PTMA	NFKBIZ	RGS2	JAML	STAB1	RPS15	ENSSSCG00000001229-HLAA	CPM	CXCL2	NFKBIZ	ENSSSCG00000009146-RL34	ND5	PRRG4	RPL21	RPLP0	QKI	DNAJB4	ENSSSCG00000036618-FCG3A	RPS12	ENSSSCG00000033697-RS2	CDK1	ENSSSCG00000018061	BLVRB
COX1	FCN2	ATP6	ARL4A	SMPDL3A	SMPDL3A	CCDC80	DUSP1	HSPE1	GMFG	ENSSSCG00000021576-CD83	RGS18	ENSSSCG00000028674-CR2	PLD3	RPS8	RPL18A	ENSSSCG00000030849-RL39	RPS28	TXN	RPS15	ENSSSCG00000013100-M4A4A	SERF2	ERBB3	RPS7	SLA-DRA	MRC2	SAMSN1	CCL8	HBB	ENSSSCG00000026430-DDX3X	CYTB	ENSSSCG00000021812	SLC39A8
SMPDL3A	PTGR1	ENSSSCG00000022258-SLPI	MYL12A	ENSSSCG00000006588-S10A9	MYL12A	SAT1	ENSSSCG00000022925-GTR3	ENSSSCG00000034019-ATPK	ENSSSCG00000037775-IGA2	TIMP1	HSPA8	RPS12	ARPC1B	TPT1	IFI30	RPS25	ENPP1	EIF1	EMP1	ENSSSCG00000036618-FCG3A	ENSSSCG00000032003	ACP5	ENSSSCG00000039731-GLRX1	SDC2	DOCK10	ENSSSCG00000043173	DOCK10	ND3	BST2	S100A11	ENSSSCG00000004782-BUB1B	PIP4K2A
ENSSSCG00000035736-CCL24	ACKR4	CLEC2B	LCP1	CCNG1	HNMT	NRP1	ENSSSCG00000039731-GLRX1	ND2	ARG1	COL1A2	ENSSSCG00000033909-GIMA1	MARCO	CTSA	ENSSSCG00000039544	RPLP0	RPL11	NME2	MS4A2	ENSSSCG00000033457-CCL23	RPS15	ENSSSCG00000003042-RS19	ND4L	IFI30	ENSSSCG00000030849-RL39	PSAP	MID1IP1	ENSSSCG00000033262-HG2A	CD68	ABCB10	ENSSSCG00000036350-ROA2	RPS25	APBB1IP
MYL12A	ENSSSCG00000001456-DQA2	NPL	SLC7A7	TXNRD1	ENSSSCG00000022258-SLPI	ATP6	CREM	ENSSSCG00000048856	MRC1	ENSSSCG00000016998-NPM	ARHGDIB	RPL31	ENSSSCG00000033697-RS2	ENSSSCG00000031838-RS27	ENSSSCG00000009146-RL34	FOS	RPS15	RPS27A	RPS27A	RPL23	CSTB	RPL22	COX3	ENSSSCG00000030743	DDX17	HSPB1	IFI44	STAB1	PDCD1LG2	ND4	RPS3	DUSP1
TLR4	SLC7A7	TXNRD1	NPL	NPL	NPL	CLTC	ENSSSCG00000017920-CXL16	TXNDC17	ENSSSCG00000008769-CD68	H2AFZ	EGR1	ENSSSCG00000013100-M4A4A	YBX1	C1QC	STPG4	RPL10	REEP5	ENSSSCG00000007524-ATP5E	STPG4	PLEK	ENSSSCG00000003165-RS11	RPS15	ENSSSCG00000007524-ATP5E	SLA-DQB1	ENSSSCG00000029160	A2M	CD2	ENSSSCG00000006350-FCG2B	PSAP	PFN1	RPS27A	HES1
SLC7A7	MRC1	VIM	CLEC2B	LCP1	ENSSSCG00000035736-CCL24	RPS21	ENSSSCG00000036618-FCG3A	S100A4	ENSSSCG00000035964-LCN1	ARF4	ENSSSCG00000011000-DNJA1	ENSSSCG00000003165-RS11	RGS2	ENSSSCG00000035080-RL23A	ENSSSCG00000036716-RL37A	HSD11B1L	RPLP1	RPL22	ENSSSCG00000033310	ENSSSCG00000011272-RL14	RPS15	JAML	RPS28	NPC2	SLCO2B1	VCAM1	ISG12(A)	RGS1	CPPED1	S100A10	NUDT3	GLUL
FCN2	SMPDL3A	ANXA5	CXCL8	ENSSSCG00000034000	CYTB	STMN1	ENSSSCG00000011000-DNJA1	COX7A1	MTERF3	CD68	CD300C	RPS25	CD84	CADM1	RPL27	ENSSSCG00000035768-RS15A	SDC2	CALML4	ANXA1	VIM	S100A11	RPS12	ENSSSCG00000036716-RL37A	PLA2G7	SLC44A1	RGS2	HAVCR2	ENSSSCG00000031838-RS27	LRPAP1	H2AC20	RPL31	CDH2
ANXA5	SLA-DRA	CAPG	ND5	ENSSSCG00000022258-SLPI	PLSCR1	ENSSSCG00000003042-RS19	CTSB	NDUFB4	ENSSSCG00000001456-DQA2	CDKN1A	CYTIP	CD68	SLA-DRA	RPL6	ENSSSCG00000007524-ATP5E	ENSSSCG00000003165-RS11	CTSC	RPS28	ENSSSCG00000037142-CRIP1	ENSSSCG00000014540	RPL23	ND4	BPIFB1	C1QC	ECE1	P2RY12	ENSSSCG00000017754-LEG9	ENSSSCG00000036618-FCG3A	PLA2G7	SNRPE	RPLP2	PTPRC
ARG1	NPL	TMEM123	ENSSSCG00000022258-SLPI	S100A11	COX3	CD209	ENSSSCG00000014565-IFM1	SGK1	ANXA5	BIRC2	ENSSSCG00000018061	RPS7	GNS	ENSSSCG00000007524-ATP5E	EIF1	GPX1	ERBB3	ENSSSCG00000037142-CRIP1	COX1	CCL2	CD36	ENSSSCG00000037775-IGA2	FABP5	ENSSSCG00000017509-RL19	TREM2	MEF2C	ENSSSCG00000001341-HLAH	CADM1	ENSSSCG00000010525-P4K2A	ANXA1	ENSSSCG00000031838-RS27	RGS1
NPL	CCNG1	ENSSSCG00000034000	CTSH	ANXA4	TLR4	IQGAP1	AIF1	FABP3	ENSSSCG00000006588-S10A9	ID2	ENSSSCG00000014565-IFM1	RPS3A	NPC2	ENSSSCG00000047299	PTMA	RPL31	GMFG	ENSSSCG00000009146-RL34	BIRC2	ENSSSCG00000003165-RS11	EDDM3B	UBB	TYROBP	RPS23	IRF8	ENSSSCG00000033041-GNAS3	SAMSN1	SAMSN1	PLEKHO1	ENSSSCG00000027538-TM258	RPL30	IGSF6
PLSCR1	ENSSSCG00000022258-SLPI	TKT	FCN2	ND3	SLC7A7	PLET1	LGMN	FTL	AGPS	ENSSSCG00000039731-GLRX1	NR4A1	ENSSSCG00000006418-MNDA	PCDHAC2	RPS15	RPL35A	SLA-DQB1	ENSSSCG00000003042-RS19	FTL	RPS20	RPL35A	TYROBP	ENSSSCG00000048719	RPL32	PLAUR	LY75	CCNL1	ADORA3	RPL36A-HNRNPH2	GM2A	TXN	RPS17	FER
S100A11	ANXA5	ENSSSCG00000010734-OAT	ENSSSCG00000008965-BTC	ANXA5	SLA-DQB1	COL1A2	ENSSSCG00000043761	COX6A1	PTGR1	TIPARP	CCL5	ENSSSCG00000030849-RL39	PDCD1LG2	TYROBP	NFKBIA	TYROBP	CTSS	ITSN1	RPL22	RPS28	CTSC	CD86	DNASE1L3	ENSSSCG00000036618-FCG3A	ADGRG1	ZFAND5	SAT1	ENSSSCG00000039544	GBA	SLA-DQB1	ENSSSCG00000033019-RL12	STAT1
PTGR1	TXNRD1	LGALS1	CAPG	VIM	ENSSSCG00000001456-DQA2	ENSSSCG00000004489-EF1A1	INSIG1	CAT	ENSSSCG00000008965-BTC	ENSSSCG00000022925-GTR3	ND2	RPL18A	SLA-DQB1	RPL35A	COX7C	ENSSSCG00000035080-RL23A	RPS7	ENSSSCG00000039894-CD99	PLEK	TYROBP	ENSSSCG00000036224-KVD28	ENSSSCG00000033697-RS2	S100A2	CSTB	ARRB1	MS4A7	CTSS	ENSSSCG00000011272-RL14	SCARB2	CALM1	ENSSSCG00000035544-NUSAP	GADD45A
TXNRD1	TLR4	AGPS	SLA-DRA	ISOC1	TSPO	RPL35	ENSSSCG00000028322	HSD11B1L	CLEC2B	ADIRF	ENSSSCG00000013788-AGRE2	COX3	SLC7A5	ENSSSCG00000009146-RL34	RPSA	ENSSSCG00000028322	COX7C	ENSSSCG00000014812-FOLR2	RPL18A	RPLP0	ENSSSCG00000014540	RPS28	ENSSSCG00000028322	RGCC	BHLHE41	PLP1	FBXO39	PLD3	BRI3	ATP5MD	RPL18A	TMSB10
PTPRC	ACTB	COX2	ENSSSCG00000001456-DQA2	SLA-DQB1	MYO5A	RPL21	COQ10B	ATP5PF	DAB2	REL	EZR	EIF1	PHACTR1	RPS3	RPL32	RPS28	COX2	PTMA	CALML4	RPL18A	RPL22	ENSSSCG00000018063	ENSSSCG00000036224-KVD28	PRDX1	WASHC4	RGS10	VCPIP1	RPS8	AIG1	CPSF6	RPL36A-HNRNPH2	LIPA
CD163	CD163	SLA-DQB1	ANXA5	TMEM123	S100A11	LGALS1	MSR1	ENSSSCG00000039523-FAH2A	COX1	ENSSSCG00000031838-RS27	ENSSSCG00000009146-RL34	RPLP0	ENSSSCG00000015810-HTRA4	ENSSSCG00000030849-RL39	PLA2G7	RPL35A	TXN	IFI30	RAP1B	RPS3A	ENSSSCG00000036618-FCG3A	RPSA	RPL26	DEFB110	EPB41L3	SKIL	GM2A	ENSSSCG00000013906-KXDL1	PKIB	ENSSSCG00000037142-CRIP1	RPS5	TXNIP
ACTB	CALM1	LIMA1	TXNRD1	ARL4A	ARG1	ODC1	ENSSSCG00000021977-GPD1L	RPS7	CTSH	RPLP1	RHOB	RPS8	FABP5	RPL22	PLEK	RPL38	RPS20	ENSSSCG00000030849-RL39	HEBP1	MRC1	ENSSSCG00000016990-VA0E1	C1QA	ENSSSCG00000035768-RS15A	RPLP2	ENSSSCG00000048856	BAG3	ENSSSCG00000000657-CLC2D	HSD11B1L	TAGAP	MAD2L1	RPSA	JCHAIN
TSPO	VIM	ANXA4	FTL	TKT	ACTB	CTSZ	CDKN1A	RPL35A	GP91-PHOX	ENSSSCG00000033310	ND5	CFD	ALDH2	HSD11B1L	ENSSSCG00000011272-RL14	RPS12	ENSSSCG00000020790-CSN9	SH3BGRL3	ENSSSCG00000016737	HSD11B1L	ENSSSCG00000007524-ATP5E	RPLP0	RPL36A-HNRNPH2	PHACTR1	GPM6B	ENSSSCG00000041050	APOE	ENSSSCG00000012427-RL9	RNF149	ATP5IF1	TUBB	SLC11A1
ENSSSCG00000034000	ENSSSCG00000008769-CD68	TNFAIP6	SCP2	MYL12A	ATP6	RPS18	CLEC2B	ENSSSCG00000039214	CCNG1	COL1A1	FOSB	DENND2C	ENSSSCG00000014540	RPL11	ENSSSCG00000030849-RL39	RPS15	ENSSSCG00000002529	MGP	ENSSSCG00000031838-RS27	LYVE1	NPC2	RPL31	ENSSSCG00000037775-IGA2	RPL10	ENSSSCG00000039222-BASP1	CX3CR1	BLNK	RPL6	PABPN1	VIM	RPLP0	CTSB
CXCL2	PLSCR1	CDC42EP3	PLSCR1	SLC7A7	PTGR1	RPL7	CD68	COX5B	CD163	EMP1	RPS29	RPS28	NCOA4	RPL32	ENSSSCG00000039731-GLRX1	SLA-DRB1	LDHA	NPC2	ENSSSCG00000006588-S10A9	BIRC2	RGS1	ENSSSCG00000009146-RL34	ENSSSCG00000035080-RL23A	HSPB1	MEF2C	MEF2A	RSAD2	ENSSSCG00000013100-M4A4A	ID3	ENSSSCG00000026064-LSM5	H1-4	FOLR1
COX3	ENSSSCG00000008965-BTC	CALM1	CALM1	ND2	ENSSSCG00000034000	RPL29	PLEK	ENSSSCG00000043761	NPL	ENSSSCG00000038506-MCP	ENSSSCG00000030849-RL39	ENSSSCG00000011272-RL14	GPX1	CD86	S100A10	ID2	RPL21	ENSSSCG00000033010-AHNK	ANXA2	SLA-DRA	FCER1G	ENSSSCG00000045485	PTMA	ENSSSCG00000005834	PRKCB	PADI2	EPSTI1	ASAH1	ENSSSCG00000033385-K1671	SLA-DRA	RPL27A	LAX1
DAB2	SH3BGRL3	JPT1	TLR4	ENSSSCG00000010734-OAT	CD163	GPR183	COX1	RPL18A	SLA-DQB1	MSR1	GPX1	ENSSSCG00000035768-RS15A	DDOST	ENSSSCG00000035007-RL17	ENSSSCG00000003165-RS11	S100A4	SSR4	TCN2	MIF	NFKBIA	LGALS1	ENSSSCG00000032003	RPL10	S100A11	PNISR	BCL6	CX3CR1	RPSA	MRPL57	CKAP2	RPL38	SMOC1
CALM1	CAPG	MRC1	COX6A1	MRC1	SDCBP	RPSA	CKS2	ENSSSCG00000003042-RS19	GPNMB	C1QA	ND4	SLC40A1	ENSSSCG00000016990-VA0E1	RPL10	CTSZ	ENSSSCG00000001456-DQA2	LGMN	RND3	ENSSSCG00000030849-RL39	ENSSSCG00000006418-MNDA	COX7C	SKIL	ENSSSCG00000003165-RS11	CTSH	MACROH2A1	DOCK10	SLA-DRA	AMBN	AKR1B1	PCNA	ENSSSCG00000033697-RS2	PRXL2A
REEP5	SCP2	SLC7A7	ATP1B1	ATP1B1	REEP5	RPL22	CYP3A29	CYB5A	SMPDL3A	XKR8	TYROBP	RPS21	ND4	BANK1	RPL23	RPL26	RPL7	RPS20	TIMD4	RPL11	ENSSSCG00000033310	RPL35A	CTSS	PSAP	FGD2	SLC38A2	ENSSSCG00000033041-GNAS3	ADAM28	NFIL3	ANLN	CD69	HPRT1
ATP6	COX6A1	ACTB	LGMN	CALM1	CALM1	RPL32	ARRDC3	SOD1	REEP5	BCL2A1	ENSSSCG00000004489-EF1A1	CCL14	ATP6V1G1	ENSSSCG00000033697-RS2	RPS7	STPG4	ENSSSCG00000036716-RL37A	ANXA1	C1QC	ENSSSCG00000035080-RL23A	RPL31	SERF2	ENSSSCG00000039544	WFDC10A	PMP22	EPB41L2	SLC44A1	RPL29	NPC2	ENSSSCG00000037071-TM256	H2AZ2	MGAT4A
IQGAP1	ENSSSCG00000006588-S10A9	ENSSSCG00000001456-DQA2	CAT	JPT1	PTPRC	TPM4	VSIG4	UBB	CAST	RPS27A	RASGEF1B	ENSSSCG00000021977-GPD1L	ENSSSCG00000032003	PABPC1	RPS18	RPL36A-HNRNPH2	S100A10	ERBB3	RPS12	ENSSSCG00000033457-CCL23	RPL37	ENSSSCG00000003042-RS19	RPL6	HES1	ARHGAP12	HK2	DTX3L	RPL23	GPX4	BIRC5	ENSSSCG00000035768-RS15A	ENSSSCG00000031640-ERVV2
CTSH	CTSH	CXCL8	REEP5	AGPS	TXNRD1	TUBB	FOLR1	RPS20	CDC42EP3	RPS29	ERBB3	ENSSSCG00000013788-AGRE2	TMEM50B	RPLP2	RPL31	ENSSSCG00000033262-HG2A	TXNDC17	RPS27L	RPS25	RPL32	RPS7	ATP6	RPL27A	FOSB	ADA2	ENSSSCG00000004024-RNT2	HTRA1	RPL31	EDDM13	ITGB1	USP1	TMEM245
SLA-DRB1	NME2	CAT	SH3BGRL3	CXCL8	TKT	TIMP1	DDIT4	RARRES2	CYTB	INSIG1	ENSSSCG00000026653-PILRA	UBB	IFNGR2	RPL27A	S100A11	ENSSSCG00000006418-MNDA	NKG7	ENSSSCG00000033310	ENSSSCG00000003042-RS19	ENSSSCG00000039731-GLRX1	ND1	CCL5	RPS18	GAPDH	ADORA3	ZFP36L2	IL6ST	RPL10	MYO1F	DNMT1	ENSSSCG00000036350-ROA2	GRK3
ENSSSCG00000006588-S10A9	ND1	TLR4	NME2	CAT	CTSH	CCL4	ENSSSCG00000009239-PLAC8	GPX1	GRN	CREM	RPL37	RPL32	ENSSSCG00000043471	ENSSSCG00000018063	ENSSSCG00000035768-RS15A	ENSSSCG00000011000-DNJA1	RPL23	TIMD4	RPS18	ENSSSCG00000035768-RS15A	GPR183	SELENOP	RPS23	ZFAND5	RGS10	CRIM1	LPCAT2	FOLR1	CHPT1	ENSSSCG00000001456-DQA2	SMC6	ZFP36L2
MYO5A	SLA-DRB1	MYL12A	ND3	ENSSSCG00000001456-DQA2	SEC62	ENSSSCG00000039460-RL28	TGFBI	SERF2	MYO5A	NUFIP2	ENSSSCG00000006418-MNDA	GPR183	PMEPA1	RPL31	RPL10	ENSSSCG00000026653-PILRA	ENSSSCG00000036114-RL22L	SERF2	SH3BGRL3	MS4A2	TMSB4X	ENSSSCG00000014540	RPL38	RPL3	PLD4	EGR1	GIMAP4	RPS15	ATP6AP1	JPT1	TMA7	ENSSSCG00000016184
AGPS	ENSSSCG00000034000	ARG1	TKT	MTERF3	IQGAP1	SLC16A7	NR3C1	MME	S100A11	ENSSSCG00000011000-DNJA1	EMP1	SERF2	NUPR1	RPS6	TIMP1	SH3BGRL3	ATP5IF1	RPS12	GMFG	SH3BGRL3	AIF1	TYROBP	SERF2	IFI6	A2M	LTC4S	ITM2B	ENSSSCG00000013038-VEGFB	ENSSSCG00000001396-HLAA	ATP5PF	HSD11B1L	PRKACB
CAT	TKT	S100A11	TMEM123	PON1	TNFAIP6	RAB8B	CD86	ATP5PO	TNFAIP6	DDX3X	RPS27A	RPL36A-HNRNPH2	PEPD	RPS23	SRGN	RPS3A	RPS29	ENSSSCG00000028322	CCL14	RPS7	RPL7	CST3	ENSSSCG00000032003	CXCL8	ABR	CD2	DMP1	MAF	PLTP	KIF23	RPS13	TNFRSF21
IER3	AGPS	ENSSSCG00000005638-NGAL	ND2	CDC42EP3	COX6A1	AQP9	PTPN1	ENSSSCG00000036716-RL37A	HNMT	STAB1	ATF3	ENSSSCG00000007524-ATP5E	SELENOP	MS4A7	SERF2	RPL32	ENSSSCG00000033697-RS2	P2RY14	RPL21	S100A10	RPS29	CSTB	ENSSSCG00000014540	RPL31	DOCK4	ENSSSCG00000033909-GIMA1	CTSD	SERF2	ENSSSCG00000026981-RT06	RPA3	RPL6	ENSSSCG00000026210-FCRL5
STPG4	TYROBP	S100A8	SDCBP	LGMN	LGMN	SNX2	SRGN	COX7A2	S100A8	CKS2	ID2	ENSSSCG00000032003	DNAJB1	ERBB3	HSD11B1L	ENSSSCG00000036716-RL37A	TBCA	VIM	RPS29	RPL21	RPS20	RPL36A-HNRNPH2	RPSA	APOE	DPP10	ENSSSCG00000045769-H2B2D	ENSSSCG00000031640-ERVV2	ENSSSCG00000035080-RL23A	MID1IP1	SGO2	ND2	ITGAM
SEC62	MTERF3	ENSSSCG00000035736-CCL24	CYBA	ENSSSCG00000011676-AT1B3	ENSSSCG00000005638-NGAL	ENSSSCG00000021576-CD83	ARL5B	ENSSSCG00000035768-RS15A	TLR4	C1QC	PLEK	FTL	ENSSSCG00000036505	RPS25	SMPDL3A	ENSSSCG00000039544	ENSSSCG00000043761	CD68	COX7C	ENSSSCG00000036716-RL37A	LGMN	ENSSSCG00000011272-RL14	H3-3B	ENSSSCG00000039460-RL28	TGFBR2	ENSSSCG00000009240-PLAC8	IFIH1	RPLP2	TSPAN10	ATAD2	ENSSSCG00000030849-RL39	RGS18
NME2	ARL4A	AP3S1	GP91-PHOX	CTSH	SLA-DRA	TUBA1B	SELL	RPL10	RPL22	FABP5	RPS20	CREM	PRPS2	RPS7	RPL36A-HNRNPH2	ENSSSCG00000034448-RL13A	EEF1G	TYROBP	NME2	COL3A1	RPL18A	HSD11B1L	ENSSSCG00000034448-RL13A	ENSSSCG00000024974-RL13	ENSSSCG00000013720-MA2B1	HTRA1	PSAP	DAB2	ATF3	ND3	RPL21	HPGD
TMEM123	CAT	IQGAP1	NKG7	TLR4	CAT	RPL7A	ENSSSCG00000026653-PILRA	PLEK	TMEM123	DENND2C	AIF1	ENSSSCG00000018063	ENSSSCG00000033744-BOLA2	RPS29	GPR183	ENSSSCG00000013788-AGRE2	RPS5	ENSSSCG00000003042-RS19	CCL2	RPL31	FOLR1	CD63	UBB	RPS12	ZBTB38	SLC2A5	ENSSSCG00000050765	RPS27A	TRAPPC5	RAD21	RACK1	SQSTM1
GP91-PHOX	IFI30	ENSSSCG00000011676-AT1B3	PPT1	DYNLT3	AGPS	PDCD5	ENSSSCG00000038506-MCP	ENSSSCG00000015069-APOC3	TSPO	ITSN1	DENND2C	ENSSSCG00000048856	BIRC2	ALCAM	RPL21	RGS18	ENSSSCG00000003903-QCR6	EGR1	HINT1	RPL10	RPS28	PLXNC1	BPIFA1	RPL21	HNRNPH1	TIFA	CCR5	ENSSSCG00000003042-RS19	GLMP	ENSSSCG00000033457-CCL23	SF3B1	IQGAP1
CAPG	JPT1	CD200R1	FCER1G	NKG7	GPNMB	RPLP1	RHOB	PHACTR1	ND4	CTSS	IFITM3	RPL35A	GUSB	ENSSSCG00000043761	RPL11	COX7C	RPL18A	UBB	VSIG4	RPL27	ENSSSCG00000039731-GLRX1	ENSSSCG00000039731-GLRX1	COX2	ENSSSCG00000025499-FXYD5	TSC22D3	FRMD4A	AXL	RPL22	MMP14	COX7C	ENSSSCG00000011272-RL14	PRPS2
COX6A1	DAB2	TNNI2	JPT1	CD200R1	ENSSSCG00000006588-S10A9	PABPC1	CYTIP	RPS12	PTPRC	PDE4B	ENSSSCG00000011272-RL14	BIRC2	ARL4C	RPL35	MSR1	DUSP1	ENSSSCG00000035768-RS15A	ENSSSCG00000011272-RL14	TMSB10	BCL2A1	GM2A	RPS27A	EDDM3B	RPL38	SETX	SLC4A7	ENSSSCG00000039222-BASP1	GLDN	ABHD12	SPC25	RPL32	ENSSSCG00000004489-EF1A1
CYTB	PTPRC	PON1	ENSSSCG00000038991-S10AD	ENSSSCG00000005638-NGAL	ENSSSCG00000011676-AT1B3	APP	SLC40A1	RPL11	COX6A1	S100A12	ENSSSCG00000021576-CD83	RPL11	HSPA6	RPS28	ENSSSCG00000039506-MYL6	RPL27A	RPL10	RGS2	ATP5IF1	ENSSSCG00000026043-TGM3	ENSSSCG00000037775-IGA2	RPL18A	ENSSSCG00000006418-MNDA	SLC40A1	ENSSSCG00000031951	LPCAT2	MEF2C	ENSSSCG00000034555-KLRF1	ENSSSCG00000037777-EMD	LDHA	DLGAP5	PPP2R3A
ENSSSCG00000011676-AT1B3	PPT1	CD44	MRC1	NME2	NME2	SSR4	ENSSSCG00000043838-MEFV	ENSSSCG00000011000-DNJA1	SNX6	VCAM1	RPL22	ENSSSCG00000039544	LPL	CFD	RPS21	ENSSSCG00000026043-TGM3	ALCAM	HSD11B1L	S100A11	DAB2	DAB2	ENSSSCG00000003165-RS11	PKIB	ENSSSCG00000017920-CXL16	NAV3	PLEK	UBE2L6	MSR1	HGF	ENSSSCG00000017032-PTTG1	SNRPD2	PHACTR1
FCER1G	GP91-PHOX	CTSH	ENSSSCG00000011676-AT1B3	LIMA1	COX2	CD163	PTGS2	ENSSSCG00000026043-TGM3	CD44	MAF	PLPP1	ATP6	CSTB	RPS16	REEP5	RPS3	EMP3	ENSSSCG00000036618-FCG3A	CALCRL	SERF2	ERBB3	SERPING1	JAML	BHLHE40	ATP8A1	ITM2B	SLC4A7	RPS23	NAAA	ENSSSCG00000032129-COX7B	SRSF11	CYFIP2
MTERF3	TMEM123	SLA-DRA	ANXA4	IFI30	CD44	RPS5	GRN	EIF1	PIGR	MS4A7	ENSSSCG00000003042-RS19	CCL4	HSPE1	TXNIP	NME2	SNRPD2	RPS27A	COL3A1	IFITM3	RPS23	RPSA	RPL21	JCHAIN	SPINK1	CHD9	LAPTM5	CDC42	AKR1B1	MFSD1	MTHFD1	H2AFZ	CD68
SCP2	CYBA	NKG7	MTERF3	COX6A1	DAB2	AP2M1	HBEGF	ENSSSCG00000011272-RL14	LMNA	COLEC12	EGR2	H2AFZ	GP91-PHOX	MAF	ENSSSCG00000014540	FCER1G	NDUFA2	VSIG4	GP91-PHOX	DENND2C	RPL10	ND5	ATP6	CD68	OXR1	IL6ST	SCARB2	RGS10	ENSSSCG00000031912	ARHGDIB	ND3	ARRDC3
PPT1	ARPC5	NME2	CD163	IQGAP1	CAPG	RPS4X	HMOX1	PTMA	MYL12A	RASGEF1B	TRA2B	ENSSSCG00000036716-RL37A	ENSSSCG00000031640-ERVV2	B2M	CD63	RPL23	NDRG1	FCER1G	RPL23	ENSSSCG00000033262-HG2A	RPL35A	RPS7	RPL27	RPL7A	LPCAT2	PEA15	HSP90AA1	FCER1G	BHLHE40	TSPO	H1-2	ENSSSCG00000031838-RS27
TKT	FTL	LGMN	DYNLT3	TNNI2	LIMA1	ENSSSCG00000037030-RL15	TRA2B	ATP5ME	PFN1	ENSSSCG00000006350-FCG2B	NR4A2	STK17B	SMPDL3A	RPSA	ANXA1	PABPC1	ENSSSCG00000032166-ATP5H	RPS25	RPL32	RPL36A-HNRNPH2	CFD	RPL18	SH3BGRL3	RPS27A	SAMSN1	ND4L	LAP3	ERBB3	PGLS	LGALS1	RPL7	FCER1G
FTL	ENSSSCG00000010734-OAT	ND5	IFI30	ATP6V1F	TMEM123	RPS20	GADD45A	IFITM3	CAT	DDX21	KLF2	ENSSSCG00000006350-FCG2B	PARM1	RPL18	HINT1	RPL21	RPS21	IQGAP2	ENSSSCG00000011272-RL14	GADD45B	PLA2G7	ENSSSCG00000033310	RPS3	LGMN	FGF1	EIF4A2	TUT7	COX7C	DDX39B	SNRPD1	RPL11	ENSSSCG00000028092-GBG2
CD44	SNX6	ND4	TYROBP	HACD2	PPT1	PDCD4	GADD45B	ENSSSCG00000035080-RL23A	RPL27	DNASE1L3	EDDM3B	RPL38	ENSSSCG00000001229-HLAA	SRGN	RPS3A	CTSS	ROMO1	RPL23	ENSSSCG00000039731-GLRX1	UBB	TMA7	ENSSSCG00000030849-RL39	RPL18	IFI30	BIN1	PIM3	GPM6B	RPS6	GNPDA2	ENSSSCG00000034019-ATPK	HNRNPA1	RNF149
BCL2A1	ATP1B1	GP91-PHOX	SLA-DRB1	CYBA	STPG4	RPS15	STK17A	ACADM	ENSSSCG00000011676-AT1B3	CCL5	KLF4	SEC61G	HSPD1	ENSSSCG00000013906-KXDL1	H2AFZ	ENSSSCG00000032591-IFM2	HNMT	RPL37	ENSSSCG00000035768-RS15A	TMSB10	SMPDL3A	ENSSSCG00000006418-MNDA	RGS1	ENSSSCG00000029830-RL8	GPR34	TRA2B	ENDOV	GPR34	PYCARD	NDUFA4	PTMA	ITPRID2
GPNMB	COX7C	MTERF3	ENSSSCG00000006588-S10A9	SCP2	MTERF3	ENSSSCG00000050649	NR4A2	G6PC	LGMN	NPC2	REEP5	STPG4	MITF	ENSSSCG00000034448-RL13A	C4BPA	RPS8	NDUFS5	ANXA2	ENSSSCG00000009327	RPL38	TIMP2	RPL10	PABPC1	BCL2A1	ZFP36L1	TAGAP	ENSSSCG00000042706	RPL38	TSPAN4	NDUFB4	BCLAF1	MAF
JPT1	PON1	MYO5A	RNASE4	ACTB	IER3	H3-3B	ADORA3	ENPEP	CALM1	ENSSSCG00000047299	ND4L	TMA7	STAT1	RPL5	SH3BGRL3	RPS18	ENSSSCG00000014910-RL35A	KLF4	SNRPD2	TXN	PLBD1	COX17	RPS21	LTF	HAVCR2	H2AC6	ENSSSCG00000014997-CASP4	RPL11	SGPL1	ERH	NUF2	PSAP
ENSSSCG00000010734-OAT	PSMA3	DAB2	ARPC5	SLA-DRA	SCP2	RPL27A	MAF	NDUFA4	COX7C	F13A1	ENSSSCG00000033310	ENSSSCG00000035007-RL17	ENSSSCG00000010401-WAC2C	RPL26	LDHA	SGK1	ENSSSCG00000012746-VMA21	ZFP36	H3-3A	GPR183	ENSSSCG00000006418-MNDA	SLA-DMA	RPLP2	ENSSSCG00000034448-RL13A	SRRM2	GPM6B	ENSSSCG00000004024-RNT2	RPL35A	ENSSSCG00000022820-VAMP8	SUMO2	MCM6	CTSZ
COX2	IQGAP1	TMEM30A	ENSSSCG00000034000	ENSSSCG00000022295-CI016	ND5	ENSSSCG00000035007-RL17	IGSF6	TIMP1	ARL4A	ENSSSCG00000014812-FOLR2	ENSSSCG00000035080-RL23A	SPIC	PTP4A1	ENSSSCG00000017509-RL19	RPS23	RPS6	ENSSSCG00000029830-RL8	NFKBIA	ENSSSCG00000036114-RL22L	RPL27A	NOP10	ENSSSCG00000036716-RL37A	S100A6	GPX4	PADI2	SOCS3	LGALS3BP	RPS18	LEPROT	ENSSSCG00000035209-AN32E	KIF11	ENSSSCG00000001064-GMPR1
PFN1	ENSSSCG00000011676-AT1B3	DYNLT3	SNX6	ENSSSCG00000012397-IL2RG	GP91-PHOX	MDK	WSB1	ENSSSCG00000032166-ATP5H	LIMA1	TOMM20	ANXA1	HSPA5	ENSSSCG00000006376-HLAF9	RPS17	RPL38	RPSA	RPS25	TMSB10	ENSSSCG00000034019-ATPK	ENSSSCG00000039544	ENSSSCG00000035768-RS15A	S100A11	RPL36AL	CD36	SIPA1	PRKCB	FRMD4A	MEF2C	PATE1	COX5B	RPL24	IRS2
TYROBP	STPG4	CAST	ATP6V1F	PFN1	FCER1G	RPS27L	CCL14	ENSSSCG00000030849-RL39	ENSSSCG00000038991-S10AD	SOD2	RPL35A	RPL21	ABCA1	RPL18A	RPS3	RPS21	RPL32	ENSSSCG00000003165-RS11	RPL31	RPS21	PKIB	ADAM28	COX7C	NR4A1	ENSSSCG00000044004	NAP1L1	ENSSSCG00000039175-MARH1	ENSSSCG00000030849-RL39	ENSSSCG00000012178-IF2G	ATP5ME	ENSSSCG00000031117	ENSSSCG00000014540
SDCBP	REEP5	PFN1	DAB2	PPT1	JPT1	RPS29	NDEL1	AKR1C2	ENSSSCG00000013556-AGRE1	DEGS1	ENSSSCG00000022925-GTR3	ZFP36L2	SELL	RPL29	CPM	SAT1	CYBRD1	HSD11B1	SNRPG	RPS18	RPS27A	PFDN1	ID2	RPS15	ENSSSCG00000018061	SPP1	NBN	RPS13	RPL23	MYL12A	DNMT1	TUT7
PTMA	GPNMB	ATP6V1F	ISOC1	FTL	EZR	ENSSSCG00000039544	RPS29	RPL32	ND4L	CD63	RPL18A	STMN1	SMOC1	RPL3	ITGB1	RPL18	HSD11B1L	LGMN	PYCARD	DDX3X	ATP5IF1	RPS25	FOS	ENSSSCG00000001456-DQA2	TLN2	SNRNP70	FUNDC1	TMA7	CRISP1	ENSSSCG00000002907-CX6B1	CENPU	ITGA9
CDC42EP3	PFN1	ENSSSCG00000022295-CI016	ENSSSCG00000039731-GLRX1	GP91-PHOX	SNX6	RPL26	ENSSSCG00000037775-IGA2	PDZK1	TPPP3	ENSSSCG00000031640-ERVV2	RPS25	SNRPD2	NEK6	HBEGF	ACADM	ENSSSCG00000035007-RL17	ECM1	ENSSSCG00000009327	RPL36A-HNRNPH2	ENSSSCG00000011000-DNJA1	ENSSSCG00000036716-RL37A	ENSSSCG00000034448-RL13A	HINT1	ENSSSCG00000035768-RS15A	SLC1A3	ENSSSCG00000033262-HG2A	ENSSSCG00000031951	HEBP1	NUAK1	ATP5PO	ENSSSCG00000013906-KXDL1	ENSSSCG00000036618-FCG3A
SH3BGRL3	SEC62	ENSSSCG00000012397-IL2RG	ATP6V0B	S100A8	ENSSSCG00000010734-OAT	ND5	NFIL3	ENSSSCG00000011171-CATL2	DYNLT3	GADD45B	ENSSSCG00000035768-RS15A	ENSSSCG00000034448-RL13A	ERBIN	RPL38	ENSSSCG00000034448-RL13A	HSPE1	RPL7A	RPS15	HSD11B1L	SAT1	ENSSSCG00000030849-RL39	RPS23	CYTB	LGALS1	RBM25	CSF1R	PTPRC	RPS3	CLEC5A	ENSSSCG00000035089	ENSSSCG00000012427-RL9	PRKAR2B
PSMA3	ENSSSCG00000018063	GPNMB	ENSSSCG00000016990-VA0E1	AP3S1	BCL2A1	ND4	CLEC4F	HES1	TNNI2	VMP1	TNF	LGMN	SLC3A2	SPP1	TYROBP	HSPH1	ENSSSCG00000039506-MYL6	RPL35A	GAPDH	CD209	COX5B	RPS21	ENSSSCG00000033697-RS2	ENSSSCG00000021591-RBM3	AKAP9	BHLHE40	WASHC4	RPL32	ENSSSCG00000046461	KPNA2	HP1BP3	GRN
SNX6	FCER1G	ECM1	CXCR4	ARPC5	ND3	ENSSSCG00000035080-RL23A	SFT2D1	RPL31	ENSSSCG00000006395-TAGL2	ERBB3	DNAJB4	RPS18	RPS20	COX1	S100A4	ADGRE5	ATP5MC2	GADD45B	EIF1	RPLP2	ATP5MG	ENSSSCG00000016990-VA0E1	EIF1	HBEGF	ENSSSCG00000042706	CCR5	CXCL9	RPS25	GPR183	ENSSSCG00000014540	RAD21	PPARG
ISOC1	SDCBP	COX6A1	ENSSSCG00000010734-OAT	REEP5	ISOC1	ENSSSCG00000007088-SNX5	ELF1	ECHS1	SLA-DRA	PLIN2	DDX5	RPL27	PRDX1	CTSH	RPL7	B2M	ENSSSCG00000012427-RL9	MAN1A1	RPL37	FOSB	ENSSSCG00000018063	ENSSSCG00000035768-RS15A	GPX1	ENSSSCG00000039731-GLRX1	ENSSSCG00000045487	SRSF11	OGFRL1	RPLP0	ENSSSCG00000001927-HEXA	ENSSSCG00000028414-MIC10	RPS21	B2M
ENSSSCG00000033310	ENSSSCG00000039731-GLRX1	PSMA3	PRDX1	SOD1	CXCL2	ERBB3	TENT2	RPSA	CD48	RPS28	PLVAP	RPS6	B2M	ENSSSCG00000012427-RL9	CAPG	EIF1	ENSSSCG00000025644-CD1A	ENSSSCG00000011000-DNJA1	EMP3	RND3	RGS2	GM2A	RPS6	CYTIP	PIK3CG	NLRP3	ECE1	ENSSSCG00000014910-RL35A	DNASE1L1	COX7A2	ENSSSCG00000017509-RL19	ADA
LIMA1	ANXA4	PPT1	AGPS	GPNMB	PFN1	CKS2	ENSSSCG00000021576-CD83	ID2	PON1	CFD	ITGAL	RND3	MMP12	ENSSSCG00000014565-IFM1	ENSSSCG00000035080-RL23A	HSPA8	ATP5MG	RPL32	RPS23	SLA-DRB1	GRN	TMSB4X	TMSB4X	ENSSSCG00000033019-RL12	TLR3	PIM1	ADA2	COX17	AKR7A2	NANS	RPL18	MSR1
FN1	ENSSSCG00000039506-MYL6	RNF123	ENSSSCG00000039506-MYL6	DAB2	ANXA4	CTSC	TUT7	RIDA	CAPG	JMJD1C	PABPC1	ENSSSCG00000009327	NCK1	RPL7	ENSSSCG00000012427-RL9	RPL6	H2AFZ	IQGAP1	RPS28	ID2	RPL21	COX7C	ENSSSCG00000035007-RL17	RPS8	SCD	H3-3B	ENTPD1	SOAT1	YKT6	DEK	CKAP2	CTSC
DYNLT3	NDUFB4	REEP5	ACTB	SNX6	RPL36AL	ABCA1	NR4A1	RPL38	ATP5MG	NRP1	TSPAN13	RPS16	ENSSSCG00000035992-UBL3	PDCD4	COL3A1	ENSSSCG00000007524-ATP5E	COL3A1	RPL27	RPS21	S100A4	ENSSSCG00000009327	DAB2	ENSSSCG00000036618-FCG3A	ENSSSCG00000039544	JMJD1C	PNRC1	ZFP36L1	RGS2	VAV1	POLR2K	HMMR	DNAJB4
RNASE4	ISOC1	ENSSSCG00000038991-S10AD	SLC25A5	CD44	PON1	RPL18A	ENSSSCG00000014361	S100A6	ANXA7	PEPD	ENSSSCG00000003236-SIG14	ENSSSCG00000011000-DNJA1	C3	ENSSSCG00000035768-RS15A	RPL26	ITGA4	SERF2	TXNIP	CKS2	ENSSSCG00000039506-MYL6	RPL36A-HNRNPH2	TMA7	RGS2	RPL27A	ALOX5AP	HNRNPH1	ENSSSCG00000041050	TNFSF15	PLBD2	ENSSSCG00000039071-CLIC1	TAF1D	ENSSSCG00000043115
ARPC5	DYNLT3	FTL	SEC62	ATP6V0B	ATP5MG	RPS7	DENND2C	RPS6	GSN	PLAUR	SH3BGRL3	RPLP2	HSPH1	IFI6	ENSSSCG00000037142-CRIP1	ATF3	RPL36A-HNRNPH2	SNX2	RPL27	CCL3L1	SLA-DMB	BANK1	CCL4	CDKN1A	NKTR	SQLE	FCGR1A	MS4A2	CTSZ	IQGAP1	RPL4	HSPA5
ANXA4	MYO5A	EZR	MYO5A	MYO5A	ATP6V1F	RPL10	IRS2	RPS15	RPL36AL	WFDC2	WSB1	MTSS1	PLXNC1	H3-3B	ENSSSCG00000033909-GIMA1	ENSSSCG00000012427-RL9	CD63	COLEC12	RPS27L	RBPJ	CYP3A29	SH3BGRL3	RPL30	STK38L	ARHGAP25	NRXN1	CMPK2	LPL	NFU1	YWHAZ	BIRC5	NFKBIZ
PON1	TNFAIP6	SEPTIN11	BCL2A1	SH3BGRL3	ND4	TGFBI	ENSSSCG00000013556-AGRE1	HINT1	NME2	IFITM3	RPL11	DAB2	CD44	ENSSSCG00000039460-RL28	H3-3B	H1-3	ENSSSCG00000034448-RL13A	COX7C	ENSSSCG00000007524-ATP5E	ENSSSCG00000013906-KXDL1	CD86	FOLR1	ENSSSCG00000017920-CXL16	ENSSSCG00000032003	ENSSSCG00000015645-SRGP2	CYP51A1	SERPING1	SLA-DRB1	TREM2	S100A12	RPL26	TENT2
ATP5MG	ATP5MG	CYBA	SOD1	TMEM30A	PTMA	RPS27A	ACSL4	ATP5IF1	OLFM4	HSD11B1	ENSSSCG00000003165-RS11	RPL6	CFD	EIF1	NDUFB4	AIF1	ENSSSCG00000011676-AT1B3	ABCA9	H2AFZ	ZFP36	PLXNC1	ENSSSCG00000028092-GBG2	ATF3	RPL30	BLNK	TLR3	ENSSSCG00000030801-GBP6	B2M	SPG21	COX5A	GPR183	ENSSSCG00000027665-SIRBL
LGMN	RNASE4	CCR1	MAP1LC3B	PSMA3	PSMA3	HMGB2	ENSSSCG00000031912	RPL27	ECM1	ETS2	RPL31	ENSSSCG00000016998-NPM	AKR1B1	DNAJB1	COX1	ENSSSCG00000004489-EF1A1	RPL27	DUSP1	TIPARP	RPS3	RPS25	TNFSF13B	PLBD1	RPL37	ALOX5	HAVCR2	ELF1	CTSH	ENSSSCG00000024974-RL13	RPS27L	ENSSSCG00000034448-RL13A	PYGL
UBB	CDC42EP3	HACD2	CD200R1	TALDO1	CAST	ENSSSCG00000033310	KLF6	MGST3	RNASE4	DDX18	PPP1R15A	ENSSSCG00000036224-KVD28	RGL1	CTSC	RPLP2	S100A6	RPL37	FAM111A	C1QA	RPS27L	ND2	RPL38	ENSSSCG00000048856	RPS25	FAM13A	NEGR1	STAT2	HGF	IDH2	COX6A1	PBK	ENSSSCG00000024973-GBP2
ENSSSCG00000039731-GLRX1	CREM	ATP5MG	ATP5MG	ENSSSCG00000039731-GLRX1	SEC61G	RPL3	CD63	RPS25	EZR	ETV3	RPL10	HSPE1	ENSSSCG00000003042-RS19	RPL30	ATP5MG	RPS23	RPLP2	FOSB	ANXA5	ENSSSCG00000016737	ENSSSCG00000009146-RL34	ENSSSCG00000017749-EVI2A	SNRPD2	NUDT3	ENSSSCG00000049524-LY9	ENSSSCG00000051257	TAP1	RPL27A	MAFF	SPCS3	RPS29	OXCT1
RPL27	ENSSSCG00000038991-S10AD	SNX6	PSMA3	CCR1	DYNLT3	ETS2	RGS18	RPL23	STPG4	ENSSSCG00000007524-ATP5E	TBXAS1	RPL27A	SDHD	ENSSSCG00000050765	ENSSSCG00000014910-RL35A	RPL27	ATP6V1B2	CALM1	LDHA	RPL6	RPL26	MGP	SLA-DMA	NR4A3	PALD1	DDX5	PML	CTSZ	ENSSSCG00000018077	SLA-DRB1	LBR	SESN3
S100A8	BCL2A1	CREM	COX7C	TNFAIP6	ENSSSCG00000038991-S10AD	HBEGF	AMD1	RPL21	SCP2	AQP9	RIPOR2	PEPD	ENSSSCG00000012452-SH3L1	RPL4	MYL12A	SRGN	ENSSSCG00000037030-RL15	ENSSSCG00000035080-RL23A	RNASE4	IFI30	ENSSSCG00000045485	ENSSSCG00000034019-ATPK	RPS8	RPS3	SNX13	PMP22	CYP51A1	GATM	CD68	TPM3	ENSSSCG00000048856	HSPH1
RPL36AL	RPL27	ARPC5	CREM	ENSSSCG00000016990-VA0E1	ECM1	COX7C	KLF2	ENSSSCG00000006418-MNDA	DUOXA2	ENSSSCG00000003165-RS11	EIF4A2	HSPH1	CYBRD1	EEF1B2	ENSSSCG00000016998-NPM	BIRC2	ENSSSCG00000032003	EMP3	ATP6	CKS2	H3-3A	RPS18	C15orf48	ENSSSCG00000029003-RL14	PTGS1	SLCO2B1	ENSSSCG00000031610	ENSSSCG00000001229-HLAA	LAMTOR1	ENSSSCG00000006395-TAGL2	NUCKS1	GRB2
ENSSSCG00000039506-MYL6	MIF	SLA-DRB1	PFN1	LAMTOR2	UBB	RPS25	STAT1	PDHA1	ND5	NFKBIA	ENSSSCG00000040016-AGRE3	RPS23	CTSD	CD63	ENSSSCG00000034019-ATPK	CYTIP	NFKBIA	STAB1	ENSSSCG00000035080-RL23A	ANXA1	LAMTOR5	RPL32	RPL7	RPS13	ABHD12	NAP1L5	BST2	DNAJB1	ENSSSCG00000039911-DB135	ENSSSCG00000045485	ENSSSCG00000029830-RL8	ENSSSCG00000010401-WAC2C
SRGN	PRDX1	SCP2	PTPRC	RNASE4	RNASE4	CYTB	ABCA1	PLBD1	FCER1G	ENSSSCG00000039214	H1-3	SFT2D1	UBB	RPL21	CCL5	DNAJB4	GSN	DENND2C	ENSSSCG00000013556-AGRE1	PDCD4	ENSSSCG00000034019-ATPK	AIF1	CSTB	ADAM7	TRPM2	CEBPA	TMSB4X	NOP10	NCEH1	GMFG	ENSSSCG00000001930-PARP6	CORO1B
ECM1	ENSSSCG00000033310	SH3BGRL3	ESD	ATP5MG	TMEM30A	RAB5C	ENSSSCG00000024973-GBP2	PABPC1	SEC62	CD86	COQ10B	GADD45B	MMP14	RPS9	RPL18	GMFG	LAMTOR4	ENSSSCG00000007088-SNX5	ENSSSCG00000037030-RL15	CTSH	NDUFB4	ENSSSCG00000012427-RL9	RPL24	ALDH2	LTC4S	ENSSSCG00000018631	ACTR2	RPL35	ENSSSCG00000034284-LAIR1	SNRPD2	THRAP3	DIAPH2
CAST	LGMN	TALDO1	STPG4	NDUFB4	FTL	RPS8	ITGA4	CCL4	TKT	ENSSSCG00000036618-FCG3A	ENSSSCG00000031912	HEBP1	PRXL2A	ENSSSCG00000021576-CD83	PRDX2	HPGD	MGST3	ENSSSCG00000016737	FABP5	ENSSSCG00000035007-RL17	RPS23	SSR4	TMA7	RPS21	SLC2A5	DPYSL2	CSF1R	RPS3A	RPS13	NCAPG	SMC3	GPCPD1
COX7C	TMEM30A	CD163	MIF	ENSSSCG00000038991-S10AD	ARPC5	CLU	JCHAIN	HAO2	RGCC	STPG4	CAMK2D	COX2	SASH1	PKIB	ENSSSCG00000013906-KXDL1	RPL7	NDUFB4	RPS3A	POLR2K	NFKBIZ	UBB	STK17A	ENSSSCG00000032129-COX7B	PKIB	TMEM131	SMAD7	DPYSL2	SLC27A6	ARRB1	H3-3B	MAD2L1	CREG1
IFI30	CNBP	IFI30	UBB	ECM1	SEPTIN11	HMGN1	ENSSSCG00000029160	COX17	RPS25	RPS15	CD37	TMSB10	SRGN	PHACTR1	SAT1	ENSSSCG00000029414-FCN2	ATP5MC1	RPL18A	SRGN	ATF3	SSR4	ENSSSCG00000046054	CD86	ENSSSCG00000016646-IFRD1	ITGB2	PALM2AKAP2	UNC93B1	RPL26	AKIRIN2	ENSSSCG00000012961-BAF	PSIP1	RPS27A
CYBA	ENSSSCG00000016990-VA0E1	RNASE4	PON1	ND1	YWHAZ	ENSSSCG00000017509-RL19	DNAJB4	SH3BGRL3	PTMA	TLR2	ND3	FOS	PLEK	RPL24	TBCA	GNG10	COX17	PABPC1	RPS7	ENSSSCG00000001456-DQA2	RPL18	ENSSSCG00000014565-IFM1	ENSSSCG00000017509-RL19	ABCA1	INPP5D	ENSSSCG00000039175-MARH1	DNAJC13	ENSSSCG00000017509-RL19	GPI	NDUFA1	HMGN3	NIBAN1
CCR1	LIMA1	ATP6V0B	IQGAP1	CD163	GPCPD1	RPL4	ALB	FOS	NDUFB4	GLA	GMFG	ENSSSCG00000014361	ENSSSCG00000016737	RPL7A	RPL27A	RPL29	TMSB10	ENSSSCG00000036716-RL37A	ENSSSCG00000036716-RL37A	CFD	RPL27A	PRDX1	MMP9	RPL29	PDE7A	ARMCX3	ATAD1	MX1	ARL8B	ACTB	RPL35A	LYN
ENSSSCG00000016990-VA0E1	CD200R1	DUOXA2	CDC42EP3	SLC25A5	ENSSSCG00000033310	ENSSSCG00000024974-RL13	SGK1	ENSSSCG00000002907-CX6B1	ENSSSCG00000010734-OAT	ENSSSCG00000028322	HSD11B1L	ITSN1	TNFAIP3	RPS18	ENSSSCG00000037030-RL15	RPLP2	CXCL2	ENSSSCG00000035768-RS15A	SSR4	ARL5B	HSD11B1L	HINT1	ZFP36	ENSSSCG00000035007-RL17	THBS2	TNFSF15	CAMK2D	RPS16	SERTAD1	PDCD5	RPL10	LGMN
SLC25A5	SLC25A5	ENSSSCG00000037143-UB2L3	CD44	RNF123	CDC42EP3	FABP5	CD4	COX4I1	ACTG1	MAT2A	ENSSSCG00000047299	RPL7	ENSSSCG00000016444-T176A	RPS13	BCL2A1	RPL30	ATP5PO	ENSSSCG00000028674-CR2	ITSN1	RPS6	ENSSSCG00000034448-RL13A	ND1	ENSSSCG00000034019-ATPK	NKG7	ENSSSCG00000037520	QKI	GALNT1	CST3	CEBPA	SEPTIN7	ZBTB38	ENSSSCG00000037466-CD33
ENSSSCG00000012397-IL2RG	ENSSSCG00000005638-NGAL	SOD1	ENSSSCG00000005638-NGAL	CREM	ENSSSCG00000012397-IL2RG	ENSSSCG00000009327	RESF1	DENND2C	SLA-DRB1	IL1A	DDX3X	ND3	ENSSSCG00000024568-CEA21	F13A1	ENSSSCG00000011676-AT1B3	ENSSSCG00000014910-RL35A	RPS3	RPLP0	RPL35A	FCER1G	GPX1	RPS3A	PIGR	ENSSSCG00000013906-KXDL1	CKB	ITGAE	LYN	CPM	ENSSSCG00000038708-MTHFS	VPS29	ENSSSCG00000039460-RL28	LY9
TMEM30A	RPS27L	GRN	NDUFB4	SLA-DMA	CYBA	COLEC12	ITSN1	SLA-DQB1	TMEM30A	TNFAIP6	RPL26	RPL30	SLA-DRB1	UBB	NDUFA2	RPL7A	TCN1	S100A6	RPS6	RPL18	COX6A1	ENSSSCG00000035080-RL23A	ENSSSCG00000001229-HLAA	SSR4	GIT2	MYD88	CASP1	SCARB2	PGAM1	MDH1	RFC1	ADORA3
ATP6V1F	DBI	ENSSSCG00000039731-GLRX1	TMEM30A	PRDX1	ENSSSCG00000039731-GLRX1	THBS1	NR4A3	ASS1	ENSSSCG00000039506-MYL6	PTPN1	PLAAT3	RPS3	TNFRSF21	ENSSSCG00000024974-RL13	CPSF6	ENSSSCG00000037030-RL15	RPL31	FABP4	SOD2	RPL26	ENSSSCG00000039544	ENSSSCG00000036224-KVD28	ENSSSCG00000021576-CD83	CD63	MAN2A2	BTG1	ENSSSCG00000026043-TGM3	ENSSSCG00000035007-RL17	NDFIP1	AP3S1	SPC25	RPS29
ENSSSCG00000038991-S10AD	ATP6V0B	ND2	ENSSSCG00000037143-UB2L3	ARG1	ENSSSCG00000039506-MYL6	ENSSSCG00000029830-RL8	SMARCA5	CPB2	THBS1	HSD11B1L	NFKBID	RPS17	CD4	RPS21	SGK1	ENSSSCG00000013906-KXDL1	ENSSSCG00000003165-RS11	RPS21	PFN1	HBEGF	ELOB	TIMP2	CTSB	RPL26	GALNT1	ZYX	MBNL1	ENSSSCG00000029830-RL8	RILPL2	SOD1	ENSSSCG00000006418-MNDA	DDIT4
ATP6V0B	CD44	TMOD3	CCR1	NDUFB2	NDUFB4	ENSSSCG00000031023	SAMSN1	RPL27A	TYROBP	ATF3	RPS8	DNAJB4	BHLHE40	ENSSSCG00000029830-RL8	FCER1G	TIMP1	NCEH1	ENSSSCG00000006350-FCG2B	RPL29	ENSSSCG00000037142-CRIP1	SRGN	RPL27A	CPSF6	NR4A2	TESC	ENSSSCG00000041919	A2M	ENSSSCG00000033019-RL12	SQSTM1	SERF2	SLC44A1	GM2A
ENSSSCG00000037143-UB2L3	PTMA	PTPRC	AP3S1	SLA-DRB1	ENSSSCG00000037143-UB2L3	RBPJ	ND1	CTSB	CDKN2AIPNL	ENSSSCG00000014565-IFM1	PECAM1	IFITM3	ENSSSCG00000001456-DQA2	RPL36A-HNRNPH2	ATP5PO	CTSH	PRDX2	ENSSSCG00000034019-ATPK	ENSSSCG00000006395-TAGL2	ENSSSCG00000016998-NPM	ADAM28	RPL29	ATP5PF	RPL11	ENSSSCG00000008137-LIMS1	ENSSSCG00000051213	C1QB	ENSSSCG00000004489-EF1A1	PTPN18	EIF2S2	ARHGDIB	NCOA4
SEC61G	ATP6V1F	SDCBP	ENSSSCG00000033310	ENSSSCG00000006061-ZN706	RGCC	YBX1	HSPE1	ENSSSCG00000014540	ENSSSCG00000033010-AHNK	RPLP2	ENSSSCG00000039071-CLIC1	RPL26	BCAT1	RACK1	ENSSSCG00000014071-BTF3	SERF2	RPS27L	RPS23	ETV3	RPL24	ENSSSCG00000014997-CASP4	ENSSSCG00000030088-CSF2R	RPL29	RPL35A	NIPBL	SLC25A25	PPA1	RPL7A	NAGK	NDUFB6	ENSSSCG00000022701-C4BPA	CD302
DRAM1	ARG1	DRAM1	LIMA1	ENSSSCG00000037143-UB2L3	ATP6V0B	CDKN1A	GLUL	SLC4A4	PPT1	CSTB	ENPP4	ENSSSCG00000043761	SORL1	ENSSSCG00000017920-CXL16	CCL4	CD300C	SNF8	ATF3	ATP5MG	LGALS1	RPL29	RPLP2	ENSSSCG00000012427-RL9	CXCL2	NDRG2	MAP2	ENSSSCG00000006418-MNDA	ATP5ME	GAPDH	ERBB3	NAP1L1	IL18
YWHAZ	RPL36AL	ND3	NDUFA4	CNBP	SH3BGRL3	TMSB10	CXCL8	SNRPD2	ARPC5	SPP1	ZFP36L1	ENSSSCG00000009240-PLAC8	TP53INP1	ENSSSCG00000014540	RPL36AL	EDDM3B	GPR183	RPL6	H2AZ2	RPSA	SLA-DMA	CXCL8	ND5	DNASE1L3	ENSSSCG00000014267-RPGF6	HGF	SCIN	ENSSSCG00000017146-RN213	PHF23	ANXA5	CDK1	ENSSSCG00000020706-CBR1
ND5	ENSSSCG00000012397-IL2RG	CNBP	GRN	ATP5PO	DUOXA2	ENSSSCG00000033019-RL12	SERF2	ENSSSCG00000026414	WDR63	NOP56	SRSF3	ACP5	EHD1	ABCA9	COX6A1	IQGAP1	CPSF6	PRR13	ENSSSCG00000020790-CSN9	CCL5	ENSSSCG00000002907-CX6B1	DEGS1	BIRC2	ERBB3	PLP1	NR4A1	EPB41L3	GM2A	ENSSSCG00000033906	RPL27	ENSSSCG00000033310	CDC42BPA
SLA-DMA	SLA-DMA	SLC25A5	RPL36AL	ARHGDIB	SLA-DRB1	GUSB	ENSSSCG00000014997-CASP4	ENSSSCG00000034448-RL13A	UBB	RPS21	ENSSSCG00000035037-SIK1	TGFBI	ND1	ENSSSCG00000033310	RPS27L	RHOB	COX5B	GNS	C1QB	ENSSSCG00000006350-FCG2B	ATP5ME	GMFG	ENSSSCG00000013906-KXDL1	RGS1	APC	H1-3	ENSSSCG00000032652-SLN11	LIPA	ENSSSCG00000029003-RL14	ENSSSCG00000010058-SMD3	MBNL1	LCP1
NDUFB4	ARHGDIB	ENSSSCG00000006395-TAGL2	HACD2	ENSSSCG00000006395-TAGL2	CREM	ENSSSCG00000035768-RS15A	SRSF3	CXCL2	SOD2	ELF1	HSPH1	ELF1	TPP1	ENSSSCG00000015083-FXYD6	RPL24	GRB2	ANXA5	RNASE4	ENSSSCG00000009146-RL34	RPS8	TMSB10	ATP5ME	ENSSSCG00000009327	ENSSSCG00000039240	ENSSSCG00000032058	ENSSSCG00000009138-CFAI	TLR3	RILPL2	ENSSSCG00000036460-DB112	IFI30	PNN	UST
EZR	ATP5PF	BCL2A1	ENSSSCG00000035736-CCL24	DRAM1	RPL27	APLP2	ENSSSCG00000014540	ENSSSCG00000039544	ATP6V1F	DCN	RPS7	ENSSSCG00000016737	MDH1	COX2	LCP1	KLF2	TIMP1	AP1B1	MTSS1	CDKN1A	RPS3A	CD68	ENSSSCG00000037030-RL15	C1QA	MILR1	ECE1	TNFSF15	CD63	LITAF	RPL22	ENSSSCG00000035007-RL17	FAM91A1
ERBB3	GNG10	SLA-DMA	CNBP	EZR	SOD1	GPX4	ENSSSCG00000007743-CHCH2	RPS3	EPCAM	CLTA	PDE4B	CALM1	PRDX2	TLR2	PHACTR1	ARHGDIB	SNRPD2	RPL11	ENSSSCG00000014565-IFM1	CREM	RPL6	RPS6	RPS16	ENSSSCG00000001341-HLAH	ENSSSCG00000049302	SERPING1	IRF2	RPL18	KMO	SMC3	RAC2	ENSSSCG00000039175-MARH1
CNBP	ENSSSCG00000031838-RS27	MIF	ERBB3	MIF	ENSSSCG00000016998-NPM	ID2	NFKBIZ	PDK4	JPT1	TCN2	YWHAZ	ENSSSCG00000034019-ATPK	ACO2	SLA-DMA	ATP5IF1	CTSB	COX7A2	RPL31	RPLP2	RPS16	PLD3	RPS8	ATP5MG	ENSSSCG00000003165-RS11	GATM	DST	IRF8	IFITM3	PTI	CDKN2AIPNL	TRIM24	ADM
NKG7	SOD1	TMEM92	ATP5PO	GSR	TYROBP	ATF3	ENSSSCG00000041050	RPS3A	TMEM92	TXN	CXCL8	PDE4B	SGPL1	CD302	EMP3	ZFP36	COX4I1	ENSSSCG00000015083-FXYD6	RPSA	ENSSSCG00000036114-RL22L	RPLP0	H3-3A	SELENOP	RPSA	NRK	H2BC21	QKI	ENSSSCG00000016990-VA0E1	HSPB1	ENSSSCG00000011676-AT1B3	ENSSSCG00000017032-PTTG1	CSRP1
EIF2S2	SEC61G	ATP5PO	TNNI2	ATP5PF	ND2	ENSSSCG00000033697-RS2	PLAUR	UBL5	MT1X	ENSSSCG00000014361	RPL32	COX7C	ENSSSCG00000049524-LY9	SLA-DOA	RPS6	RPL24	PHYH	ENSSSCG00000004489-EF1A1	FBP1	ENSSSCG00000018063	RPS16	NDUFC2	CD63	SGK1	TNFSF15	GATM	MXD1	RPL7	CAPNS1	SRSF3	RPS16	ENSSSCG00000026653-PILRA
RPL22	ENSSSCG00000037143-UB2L3	ENSSSCG00000016990-VA0E1	SLA-DMA	CAST	NKG7	ATP5IF1	ENSSSCG00000006156-TPD52	FMO1	ISOC1	FOS	CKS2	RPL24	RPS12	PLD3	ATF3	SPIC	ENSSSCG00000014071-BTF3	FOXP1	ENSSSCG00000016998-NPM	CD63	ENSSSCG00000035080-RL23A	RPL7	SAL1	RPS3A	ITGAE	ENSSSCG00000031640-ERVV2	TGFBR2	SLA-DQB1	ISCU	H3-3A	EIF4G3	C3orf38
ENSSSCG00000005638-NGAL	NKG7	FCGR1A	RPS27L	CLEC7A	SLC25A5	EEF1B2	HES1	NFKBIZ	SCGB1A1	RGS2	S100A4	DDX3X	SEMA4A	PRRG4	COX5B	HSPD1	ITGB1	RPL38	SERPINB2	RPL7	GPX4	RPL35	C1QC	GLA	ZFC3H1	U5	CD40	ENSSSCG00000041050	ENSSSCG00000003132-ERD21	ENSSSCG00000039880-CL12B	SFPQ	ST8SIA4
SEPTIN11	CAST	NDUFB4	ASAH1	SDCBP	LMNA	CTSL	ENSSSCG00000006418-MNDA	ENSSSCG00000003753-PDZ1I	ENSSSCG00000036716-RL37A	SLPI	SRSF7	SAT1	ENSSSCG00000029160	NRP1	RGS2	CCL4	TSPO	TGFBI	IL1A	FTL	RPS12	RPL6	NDUFB4	B2M	CERS4	PDE3B	NMI	ATP5MC2	RCN2	FTL	ENSSSCG00000037030-RL15	ATP5F1A
SOD1	ENSSSCG00000022295-CI016	PRDX1	TALDO1	MPC2	ENSSSCG00000016990-VA0E1	H2AFZ	CFP	ADH1C	SEC61G	ENSSSCG00000030849-RL39	SERF2	NR4A2	CD63	ENSSSCG00000036716-RL37A	DCN	ENSSSCG00000018077	ENSSSCG00000039894-CD99	DNASE1L3	RGCC	ENSSSCG00000012427-RL9	LY96	RPL11	CALM1	JAML	CRIM1	ENSSSCG00000036618-FCG3A	MEF2A	GUSB	POLE4	CKAP5	CKAP5	CD47
CREM	S100A8	GSN	CAST	SEC62	FCGR1A	RPL18	ENSSSCG00000032591-IFM2	BIRC2	ADGRE5	IER3	PLEKHA5	RPL18	ENSSSCG00000037775-IGA2	ENSSSCG00000033019-RL12	ENPP1	TLR8	ENSSSCG00000029003-RL14	CKS2	PRR13	ENSSSCG00000039894-CD99	ENSSSCG00000011272-RL14	RPS3	GADD45B	GPX5	TTC14	ENSSSCG00000039222-BASP1	PDIA3	GPX1	SDF4	RPS27A	ENSSSCG00000043761	HAVCR2
TNNI2	ESD	MAP1LC3B	ENSSSCG00000006061-ZN706	ENSSSCG00000039506-MYL6	ENSSSCG00000006395-TAGL2	ENSSSCG00000039071-CLIC1	ENSSSCG00000000657-CLC2D	SAT1	ENSSSCG00000037143-UB2L3	CALR	SRGN	ENSSSCG00000036618-FCG3A	TSPAN10	EEF1G	ANXA5	STK17B	LAMTOR5	RHOB	RPL38	PDE4B	RPS21	SLA-DOA	PLAU	ENSSSCG00000039894-CD99	ENSSSCG00000028461-SHPS1	DHRS9	ITGAE	RPL24	AKR1A1	MYO5A	SGO2	RPS20
ENSSSCG00000031838-RS27	CCR1	SEC62	SEC61G	COX7C	CNBP	RPS3A	STK17B	RPS23	DUSP1	PFKFB3	ENSSSCG00000025271-PILRB	CDH2	ARRDC3	CCDC50	FOXP1	ENSSSCG00000029160	RPS13	RPL36A-HNRNPH2	CALM1	ANXA2	SERPING1	PPA1	GRB2	ENSSSCG00000003042-RS19	LUC7L3	OGFRL1	RGS10	ENSSSCG00000029003-RL14	UNC93B1	EZR	HLTF	TCF7L2
ENSSSCG00000016998-NPM	CXCL2	ARHGDIB	DRAM1	PTPRC	SEC61B	CP	OSBPL1A	CYTIP	ENSSSCG00000012397-IL2RG	NR4A3	ENSSSCG00000026402-AGRE3	ND5	PNRC1	ENSSSCG00000037030-RL15	SDC2	RPL35	CAST	ATP5IF1	GNG10	NR4A1	ENSSSCG00000039506-MYL6	ATP5MG	ENSSSCG00000030088-CSF2R	RPS28	HNRNPU	BIN1	ENSSSCG00000034284-LAIR1	ENSSSCG00000035768-RS15A	ATP5MC3	CXCL8	FNBP4	DNAJB1
TNF	ATP5PO	ESD	ECM1	TMOD3	CCR1	EEF1G	PRXL2A	EZR	ENSSSCG00000009146-RL34	ENSSSCG00000005949-HLAP1	SH3KBP1	HSPD1	AMBN	COX3	ENSSSCG00000039544	EEF1B2	RPL29	RPL10	ENSSSCG00000028322	EGR1	UBL5	RPL26	ENSSSCG00000014565-IFM1	CPSF6	ARMCX3	PIK3CG	IRF7	ST13	ENSSSCG00000035836-GSTT1	SNX6	HNRNPA3	ND1
CD164	CLEC7A	ENSSSCG00000006061-ZN706	ENSSSCG00000012397-IL2RG	ENSSSCG00000014361	AP3S1	H3-3A	TMEM50B	RPL26	SH3BGRL3	RPL23	MAT2B	ARRDC3	PPT1	CCL4	ENSSSCG00000016737	DENND2C	FOXP1	CD63	MYO5A	ENSSSCG00000021576-CD83	SLA-DOA	ERG28	CLCA1	ENSSSCG00000007743-CHCH2	CTTNBP2	HSP90AB1	BHLHE41	CSDE1	SDC2	ENSSSCG00000034555-KLRF1	RPS23	CFP
RNF123	MAP1LC3B	RALBP1	RPL27	RPS27L	ENSSSCG00000011000-DNJA1	RGL1	HSPA8	ENSSSCG00000045485	GPCPD1	HSPH1	RPS28	SEC61B	AMD1	SERPING1	NOP10	CKS2	GPX4	NPTN	RPS8	CSTB	ENSSSCG00000006350-FCG2B	FCER1G	LAMTOR5	PRRG4	CEP170	CKB	PRKCB	CCL14	CADM1	MIF	HNRNPU	ENSSSCG00000028035-ZC11A
ND3	NDUFA4	COLEC12	ATP5PF	PCMT1	DRAM1	CYBRD1	NAMPT	ENSSSCG00000033697-RS2	PGM2	ADGRE5	ENSSSCG00000000563-IRAG2	RPL7A	RPLP0	JAML	COX17	ATP5MG	ENSSSCG00000039731-GLRX1	CLTC	IER3	ARF4	ASAH1	GPX1	CXCL2	PHF23	NDFIP1	LDLR	PDE3B	NDUFA2	TUBB2B	LCP1	RPS28	LAP3
TMOD3	DRAM1	CD47	RNF123	BCL2A1	MIF	CTSH	TMEM59	RPL18	NDUFB2	VSIG4	ENSSSCG00000036716-RL37A	MAN1A1	DNASE2	ENSSSCG00000017749-EVI2A	PABPC1	ENSSSCG00000014071-BTF3	ENSSSCG00000024974-RL13	RGL1	RPL18	RPL30	RPS18	H2AZ2	NOP10	PTPN18	ENTPD1	MAFF	CTTNBP2NL	GPNMB	SUCLG1	CBX5	CD2	CHSY1
MIF	TMOD3	NDUFB6	COX5B	PSMA4	IFI30	AP2A2	ZFP36	ENSSSCG00000013906-KXDL1	DRAM1	RPS12	RPS12	ENSSSCG00000014565-IFM1	SNX6	NUDT3	LGMN	RESF1	ATP6AP2	GSN	SELENOP	S100A11	ENSSSCG00000014361	ARL4C	PPA1	ENSSSCG00000037030-RL15	ENSSSCG00000042328	SC5D	TRANK1	NXPE3	EEF1D	ENSSSCG00000034230-RBX1	CKS2	SLC16A10
DUSP1	UBB	CXCR4	HEXB	ENSSSCG00000038429	COX7C	ENSSSCG00000012427-RL9	CAPZA2	ENSSSCG00000035893-CLTRN	ENSSSCG00000034000	MAP3K8	ENSSSCG00000020967-CD3CH	ENSSSCG00000012427-RL9	GPX4	CYP3A29	RPL6	ARRDC3	RPL18	ARRDC3	ENSSSCG00000032129-COX7B	EMP3	CD302	ENSSSCG00000025499-FXYD5	SEC61B	C1QB	BPTF	BLNK	ENSSSCG00000047299	RACK1	ENSSSCG00000038359-IF5A1	SSB	MEF2C	SLC7A8
RPS27L	TNNI2	LAMTOR2	ENSSSCG00000036716-RL37A	GSN	EIF2S2	RPS3	ENSSSCG00000033909-GIMA1	DDX3X	HCK	S100A10	KIT	ENSSSCG00000013906-KXDL1	ENSSSCG00000007524-ATP5E	ND5	RPL7A	TMA7	RPS3A	FSTL1	NDUFA4	SEC61G	TIMD4	HSPA6	ENSSSCG00000039214	RPS5	SMARCA1	ENSSSCG00000038556-FMN2	PALM2AKAP2	PADI2	C5AR1	NME2	KIF15	P2RY13
ENSSSCG00000036716-RL37A	EIF2S2	IER3	ATP5IF1	CISD2	SRGN	TIMP2	LCP1	ENSSSCG00000003165-RS11	YWHAZ	CSNK1A1	MYOF	TNFAIP3	HLAMF6	ATF3	FN1	HSPA6	SNRPG	CSTB	CAST	GMFG	ENSSSCG00000048719	RPL27	ATP5PO	ARL4C	ZNF251	SNORD104	PIK3AP1	ENSSSCG00000014565-IFM1	HTRA1	CXCL2	PCNA	SEL1L
ACTG1	RPL18A	WDR63	ARHGDIB	NDUFB6	RPS27L	DEGS1	ADGRL2	GADD45A	BCL2A1	NCL	TNFAIP8	RPL35	RPL23	CD14	SEC61G	PLBD1	ENSSSCG00000013436-QCR10	ENSSSCG00000014540	HMGB2	MSR1	RNF181	ENSSSCG00000021576-CD83	CXCL8	PLTP	SSPN	ENSSSCG00000034284-LAIR1	PEA15	ADAM9	QARS1	HMGN3	ECT2	SGMS1
SGK1	ATP5MD	SEC61B	S100A8	TMEM92	SCGB1A1	ENSSSCG00000030849-RL39	CCL21	SLA-DRA	CEBPB	EIF4A1	RESF1	RPL36AL	ENSSSCG00000012074-BACE2	IQGAP2	LY96	H3-3A	SELENOW	NDUFB4	SNRPE	KLF4	ALDH2	KMO	S100A11	AKIRIN2	COG3	PIK3AP1	RAC1	NDUFA4	CISD3	ACADM	HNRNPR	TKT
SEC61B	TMEM92	ANXA7	GNG10	SEC61B	RAP1B	YWHAZ	STPG4	ENSSSCG00000022925-GTR3	EIF2S2	UGCG	ADGRG1	NDUFB4	MSMB	PLAU	SNRPD2	ENSSSCG00000031912	ENSSSCG00000026414	STOM	NDUFB4	ENSSSCG00000034448-RL13A	BANK1	ENSSSCG00000048856	ENSSSCG00000021591-RBM3	ZFP36	SMC6	FDFT1	NLRP3	DRAM2	DDRGK1	DBI	ND5	ABCC5
ESD	ERBB3	CD84	ENSSSCG00000016737	GRN	SLA-DMA	H1-3	ARF4	HSPD1	COX5B	SEC14L1	ACSL4	RPL29	IGF2R	C15orf48	GNG10	GPR183	ENSSSCG00000002963-EIF3K	CD200R1	RPL7A	DEGS1	CD163	SLA-DMB	CKS2	EEF1D	ARHGAP6	CTTNBP2NL	TMEM47	CFL1	LAPTM4B	MTERF3	FUS	MARCKS
MAP1LC3B	LAMTOR2	UGP2	ENSSSCG00000022295-CI016	CXCR4	TPM3	PLXNC1	PPP1R15A	RPS27L	PSMA3	ENSSSCG00000029203-TOX4	ADAM10	HES1	CAPG	RBPJ	SLA-DQB1	ENSSSCG00000020830-NACA	ENSSSCG00000031838-RS27	H2AFZ	AP2S1	S100A6	GMFG	NDUFB4	CDKN1A	ENSSSCG00000006350-FCG2B	BMP2K	BARHL2	FRMD4B	SSR3	ssc-mir-10390	CSTB	CD79A	GNS
CAPZA2	FN1	ENSSSCG00000038429	DUSP1	ENSSSCG00000013391-PSA1	WDR63	RACK1	ETS2	RPS18	ND1	GNG10	RPS3A	FCER1G	ENSSSCG00000039731-GLRX1	RGL1	NDUFA4	ENSSSCG00000034019-ATPK	ENSSSCG00000034019-ATPK	MYO5A	RPL36AL	CALM1	POMP	ENSSSCG00000035007-RL17	SGK1	ENSSSCG00000033572-EPPI	ENSSSCG00000027124-TM119	TLR2	CXCL11	COX5B	AVPI1	COX8A	CLSPN	ZEB2
RGCC	TFEC	FCER1G	DBI	ENSSSCG00000035736-CCL24	RPL22	RPL38	SDC3	RPLP2	ENSSSCG00000033310	VEGFA	OLR1	ENSSSCG00000032129-COX7B	IFI30	COX17	MIF	ENSSSCG00000017509-RL19	ENSSSCG00000045485	RPL27A	LY86	ENSSSCG00000037030-RL15	MGST3	ENSSSCG00000037030-RL15	UOX	RPS6	GTF2I	MMP12	TMBIM6	ENSSSCG00000024974-RL13	ATP6V0D1	NDUFA5	ETS1	TRA2B
ENSSSCG00000011000-DNJA1	ENSSSCG00000035736-CCL24	PGM2	ENSSSCG00000031838-RS27	COX5A	HACD2	IGFBP7	ENSSSCG00000036851-CSF2R	ALDH6A1	SEC61B	ENSSSCG00000003042-RS19	ENSSSCG00000030882	PABPC1	GRN	ENSSSCG00000034284-LAIR1	COX3	ENSSSCG00000032129-COX7B	ATP5ME	BCAT1	COX5B	ENSSSCG00000034019-ATPK	KMO	JCHAIN	NR4A3	ENSSSCG00000031912	ERO1B	HMGCR	ENSSSCG00000038670	DNASE2	TNFSF12	ENSSSCG00000033310	SUMO2	CDK5RAP2
WDR63	SEC61B	ATP5PF	ATP5MD	COX5B	TNNI2	HSD11B1L	ICAM1	CLIC4	RPS29	SNRPD1	GADD45B	GADD45A	TIMP2	IFI30	ATP5ME	EMP1	ENSSSCG00000006395-TAGL2	PPP1R15A	RPS16	ETV3	ENSSSCG00000010401-WAC2C	CADM1	PTPRE	ENSSSCG00000040118-PPDPF	SHTN1	KLF6	IL1RAPL2	IFIT1	ACO2	ENSSSCG00000007524-ATP5E	ENSSSCG00000004261-RLA1	CYBRD1
CD200R1	AP3S1	COX5A	VPS29	TSPAN2	ENSSSCG00000043485	RPL23	TFEC	ATF3	ENSSSCG00000016990-VA0E1	PDCD4	ARRDC3	RPSA	RPL29	DEGS1	ENSSSCG00000035007-RL17	RPS13	RGS2	NOP10	RPL27A	GSN	MMP14	NPC2	RPL7A	ENSSSCG00000016737	METTL7A	H1-2	ENSSSCG00000015390-MDR1	CNDP2	ENSSSCG00000012046-SI11A	ENSSSCG00000031117	ANKRD12	H3-3B
ND4	GSR	NDUFA4	UGP2	RPL36AL	TMOD3	IFI30	TMEM26	NIT2	CD164	IFI30	ENSSSCG00000034448-RL13A	NCL	ENSSSCG00000012746-VMA21	ZFP36L1	RPL29	TRA2B	NDUFA4	PECAM1	ATP5MD	HINT1	ATP6V1A	ENSSSCG00000039460-RL28	TMSB10	TAGAP	FSCN1	WASF2	ENSSSCG00000016444-T176A	ENSSSCG00000041919	SLC3A2	CD9	RFC3	GPNMB
GNG10	RPL35A	CLEC7A	PSMA6	DUOXA2	ENSSSCG00000038429	RPS17	RSRC2	RPL7	VMP1	RPS16	ENSSSCG00000042913	ODC1	MERTK	LIPA	CD68	PYCARD	ENSSSCG00000039460-RL28	CALCRL	ENSSSCG00000013906-KXDL1	EIF4A1	UOX	ID2	ENSSSCG00000016737	ENSSSCG00000004489-EF1A1	PHKA1	CLDN15	NAGK	ENSSSCG00000034448-RL13A	AHCY	ECT2	ATAD2	ITM2B
PRDX1	ECM1	MPC2	GSR	SEC61G	CD164	DCN	ENSSSCG00000016646-IFRD1	CREM	JCHAIN	TOP1	H2AFZ	HPGD	CDC42SE1	SLC16A7	ATP5MD	PTPRC	ENSSSCG00000037142-CRIP1	MTSS1	CTSH	IQGAP1	ENSSSCG00000013038-VEGFB	ENSSSCG00000016737	ATP5IF1	GUSB	NEGR1	TMEM131	IRAK2	RPS7	ANXA11	NUTF2	RPL29	UBB
AP3S1	ATP5IF1	ENSSSCG00000013391-PSA1	POLR2K	PTMA	CAPZA2	TCN2	HSPD1	RPL30	ENSSSCG00000043761	RPL10	COX7C	ENSSSCG00000001229-HLAA	RO60	ITSN1	TMA7	ATP5PO	GAPDH	SLC16A7	ITGA6	ENSSSCG00000048856	SEC61B	CXCR4	CTSZ	MSR1	CCNL1	ADA2	TIMP1	ENSSSCG00000002529	ENSSSCG00000041738-LIRA2	LMNB1	PTBP1	IDE
RPS25	RPL11	PSMB2	SEC61B	WDR63	MAP1LC3B	SRI	SGMS1	MT1X	TMOD3	CSGALNACT2	ITGA4	CKS2	RPSA	RPS5	ENSSSCG00000039214	NR4A1	SH3BGRL3	C12orf57	STX11	H2AFZ	ENSSSCG00000032129-COX7B	RPL7A	OBP	RGS2	ZNF292	INSIG1	MS4A7	BANK1	NECAP2	NDC80	ENSSSCG00000036114-RL22L	ENSSSCG00000014361
GPCPD1	ENSSSCG00000016737	ENSSSCG00000039506-MYL6	ENSSSCG00000037071-TM256	VPS29	ATP5PF	EIF3A	PNRC2	BCL2A1	ANXA4	ENSSSCG00000041461	CD86	RPL10	SERF2	CD68	NKG7	ENSSSCG00000029003-RL14	ZNHIT1	ANXA5	PABPC1	COX7C	KRTCAP2	COX5B	PRDX2	S100A6	ENSSSCG00000050687	MACROH2A1	SLC2A5	EIF2AK2	ARPC1B	PRR11	ENSSSCG00000036224-KVD28	PIK3R1
POLR2K	YWHAZ	HEXB	ND1	STPG4	LAMTOR2	ENSSSCG00000035293-IGF2	ENSSSCG00000001341-HLAH	ADGRE5	ATP5MD	RPL22	TP53I11	ENSSSCG00000037030-RL15	RPL31	ENSSSCG00000028322	ROMO1	ENSSSCG00000004261-RLA1	ENSSSCG00000028414-MIC10	RPL21	SSR3	CYCS	ARPC1B	PLXDC2	ETV3	ENSSSCG00000033909-GIMA1	RCBTB2	CRYAB	ARHGAP12	HSBP1	FBXO32	RPS15	NKTR	ND3
ATP5PO	ENSSSCG00000002918	LIN7C	CD63	NDUFA4	RNF123	RPL31	ENSSSCG00000009240-PLAC8	ENSSSCG00000029414-FCN2	MORC3	GRB2	ENSSSCG00000013785-AGRE2	SMARCA5	RPL10	PTPRE	ENSSSCG00000028322	RPS16	MIF	UOX	ENSSSCG00000039544	C1QB	ENSSSCG00000025499-FXYD5	ENSSSCG00000039544	PFDN1	BCAT2	ENSSSCG00000000657-CLC2D	ENSSSCG00000012006-MRP1	ENSSSCG00000033909-GIMA1	ENSSSCG00000035738-RL36A	DPP7	POMP	ENSSSCG00000021591-RBM3	RAB8B
CD84	CAPZA2	VPS29	LAMTOR2	ITGA4	ATP5PO	RPL24	HSPA5	UQCR10	ATP5IF1	CCL8	ASPH	CXCR4	TMEM163	MSR1	GRB2	PLVAP	ENSSSCG00000037645	EPS8	RPS3	PTPN1	SNRPD2	RAMP2	RPS4X	HEXB	MS4A7	TUBB2B	TMEM156	FABP5	DBNDD2	CCNB1	SERBP1	ENSSSCG00000044512-MO2R1
ND2	PSMB2	CXCL2	CISD2	EIF2S2	TMEM92	PRKAR1A	RABGEF1	DNAJB1	CD84	RNF121	KANK1	ENSSSCG00000028092-GBG2	ITGB3	ATP6	PECAM1	GADD45B	IQGAP1	CYBRD1	ENSSSCG00000032166-ATP5H	MYL12A	ATP5PF	ENSSSCG00000026414	ENSSSCG00000026414	RPL18	FMR1	TSC22D2	SMAP2	SDCBP	REX1BD	DYNLRB1	SLC4A7	S100A11
RPL11	ACTG1	RAN	TMOD3	UGP2	RAN	MT1X	TLR4	RPS8	ESD	ENSSSCG00000011272-RL14	ARL5B	AIF1	ATP6V0B	RASA2	TXNDC17	FOSB	RPL3	ENSSSCG00000013906-KXDL1	RPL11	GRB2	RPS17	ND3	SSR4	ENSSSCG00000033310	ANKRD10	STARD4	IRF1	SLC16A7	CCT7	CBX3	NOP56	HSPD1
NDUFA4	HACD2	GBE1	PTMA	ESD	ENSSSCG00000036716-RL37A	ENSSSCG00000034448-RL13A	ENSSSCG00000030849-RL39	SNAPC1	HSPE1	RPLP0	ZEB2	S100A11	SCPEP1	ETS2	ENSSSCG00000002529	NFKBIZ	MYOF	AP2A2	RPL7	TNFAIP3	DNAJC3	ENSSSCG00000036618-FCG3A	SKIL	CPM	NAP1L5	MBNL3	PARP12	RPS17	SLC38A9	ENSSSCG00000007743-CHCH2	ENSSSCG00000005656-SETLP	GPX1
RAP1B	ENSSSCG00000036716-RL37A	EIF2S2	RPL35A	IER3	TPPP3	ENSSSCG00000032003	RETREG1	ENSSSCG00000002351-PTGR2	ENSSSCG00000039731-GLRX1	AZIN1	ENSSSCG00000032591-IFM2	ATP5MG	FBXO30	ADAM28	ENSSSCG00000020790-CSN9	NOP10	ENSSSCG00000033744-BOLA2	MTHFD1	RAN	C1QC	RPS4X	CTSA	ENSSSCG00000016990-VA0E1	CFD	IL6R	CD80	PARP9	TREM2	SLC25A6	HSPE1	KIF23	EIF4A2
RPL35A	ENSSSCG00000030088-CSF2R	ITGA4	CXCL2	MAP1LC3B	TNF	ENSSSCG00000036114-RL22L	ENSSSCG00000026043-TGM3	ACADSB	POLR2K	S100A6	NR4A3	NUPR1	AMPD3	IFITM3	ATP5PF	RPS5	RNF181	CAPZA2	ENSSSCG00000029830-RL8	PLAUR	ANAPC13	CSF2RB	TIMP1	NFIL3	ENSSSCG00000039175-MARH1	ARHGAP12	EPB41L2	RPL3	ENSSSCG00000039656-RHOG	RPL21	ENSSSCG00000026302-KI67	GADD45B
ANXA7	COX5B	SEC61G	CAPZA2	CD47	PGM2	ENSSSCG00000045485	ENSSSCG00000037466-CD33	RPS21	DBI	PLAU	ENSSSCG00000006156-TPD52	ETS1	HSPA8	ENSSSCG00000031640-ERVV2	ATP6V1F	ENSSSCG00000002529	NEDD8	RPL7	DAD1	ENSSSCG00000035736-CCL24	SELL	GPR137B	FTL	SERTAD1	EXOC2	KLF10	ARHGAP25	ENSSSCG00000003261-NDUA3	ATP5F1D	PPBP	ENSSSCG00000020830-NACA	NRP2
RAN	HINT1	EHF	ENSSSCG00000002907-CX6B1	PSMA6	ARHGDIB	PLAUR	RGS1	STPG4	FAM111A	COQ10B	EMP3	ENSSSCG00000007743-CHCH2	RAB8B	SLA-DMB	ENSSSCG00000032166-ATP5H	ENSSSCG00000040016-AGRE3	HEBP1	COX1	ENSSSCG00000027538-TM258	COQ10B	SH3BGRL3	SEC61B	RARRES1	ENSSSCG00000012427-RL9	LRP4	FMNL2	SKIL	SPCS1	CYB561A3	VRK1	ASPM	ENSSSCG00000000657-CLC2D
ATP5PF	ENSSSCG00000016998-NPM	PCMT1	RGCC	ENSSSCG00000002907-CX6B1	S100A8	RPL35A	CD36	UPP2	GLUD1	CACYBP	RPL38	CTSC	CNDP2	RPS4X	RPL30	C15orf48	CDKN2AIPNL	ATG4C	DBI	NR4A2	ATP6V0B	RPL3	REL	MGST3	UBE2E2	TGFBR2	C15orf48	RPL21	LGALS8	RPLP1	TPR	ENSSSCG00000029160
MAPRE1	ASAH1	PSMA4	CLEC7A	ETFA	VPS29	TMA7	CMYA5	ENSSSCG00000040088-GLYAT	PSMB1	NAMPT	ENSSSCG00000034555-KLRF1	SNRPG	SLC40A1	SNX9	ENSSSCG00000036114-RL22L	CTSC	PLP2	ENSSSCG00000006395-TAGL2	RPL10	MFAP5	HINT1	CCL4	RPL3	LGALS3	ENSSSCG00000025281-AR6P1	FAM102B	ENSSSCG00000034555-KLRF1	NDUFC2	IFI6	CAPZA2	SCAF11	AFF1
ENSSSCG00000006395-TAGL2	GSN	COMMD9	HINT1	PSMB1	POLR2K	SLC25A6	TPM2	TYROBP	ERBB3	ENSSSCG00000036716-RL37A	TPM3	HSD11B1	ENSSSCG00000033089-GVIN1	TMA7	YWHAZ	ssc-mir-10390	MAMDC4	MFAP5	CD163	MS4A7	CSF2RB	GRN	DENND2C	NAGK	GNGT1	EPB41L3	TGFB1	ENSSSCG00000039460-RL28	TRIM24	ND5	ENSSSCG00000004963-AN32A	VMP1
ENSSSCG00000022295-CI016	IER3	ATP5IF1	RPS25	ATP5IF1	ANXA7	ENSSSCG00000013906-KXDL1	ZFP36L1	ENSSSCG00000003261-NDUA3	ITGA4	ETF1	TLR8	RHOH	ENSSSCG00000003165-RS11	CALCRL	RPL35	SH3KBP1	MFSD1	RPS18	CD300C	ENSSSCG00000006395-TAGL2	RPL38	PTPRE	ACP5	SLC25A3	MYD88	DNAJC5B	PIK3CG	PLIN2	ENSSSCG00000044572	KIF15	CALCR	TLR4
PGM2	CD47	GSR	ENSSSCG00000038429	ENSSSCG00000013556-AGRE1	ERBB3	ENSSSCG00000039506-MYL6	CSF2RB	FOSB	EIF5B	RPS25	ARID5B	NDUFA4	DRAM2	RGS18	TMSB4X	ENSSSCG00000012452-SH3L1	PLAC9	COX6A1	ENSSSCG00000043761	TIPARP	RPLP2	ENSSSCG00000029830-RL8	COX5B	TPI1	ENSSSCG00000041919	RUBCNL	USP25	RPS4X	CA13	PRDX1	SMARCA5	ADAM10
PSMA6	TALDO1	ATP6AP2	CD47	TYROBP	PSMA6	CPM	GRB2	NME2	ACO1	SNU13	DOCK2	ENSSSCG00000021812	SCP2	ENSSSCG00000005518	PCMT1	SLA-DMA	ATF3	SNAP23	ERH	CTSS	ERG28	CTSC	ENSSSCG00000039506-MYL6	MRPL57	USP24	HBEGF	TMEM131	YKT6	BRK1	PRR13	PRPF40A	RPS28
CD47	ENSSSCG00000006061-ZN706	MAPRE1	LIPA	NUTF2	ATP5MD	ENSSSCG00000010401-WAC2C	TNFAIP3	ENSSSCG00000051428	RPL11	IQGAP2	LY9	IGSF6	RAP1B	ENSSSCG00000020830-NACA	ENSSSCG00000032129-COX7B	IGSF6	BCAP31	GMFG	OLFM1	NDEL1	TMEM50B	KRTCAP2	ENSSSCG00000045485	ENSSSCG00000001398-HLAB	EPS15	ENSSSCG00000038670	DDX60	AIG1	YPEL3	ENSSSCG00000008769-CD68	CCNB1	HSPB1
NFKBIA	ENSSSCG00000032129-COX7B	RPS27L	PSMB2	PYGL	CD200R1	CLTA	RNF13	ATP5F1C	SRGN	ENSSSCG00000042386	MAP3K1	COX6A1	ENSSSCG00000011000-DNJA1	CHI3L2	GSN	AZIN1	ESD	BANK1	ENSSSCG00000012427-RL9	CALML4	NDUFA2	CHSY1	ATP5ME	ELSPBP1	TAL1	ENSSSCG00000042146	ISG20	AIF1	MAP2K2	ENSSSCG00000022258-SLPI	MCM3	HSPE1
TPM3	CISD2	RGCC	RPL11	ENSSSCG00000002918	ATP5IF1	H2AZ2	GMFG	TMA7	RAP1B	ZBTB1	RPL36A-HNRNPH2	ENSSSCG00000031640-ERVV2	RPS3	FABP5	HEBP1	ENSSSCG00000009240-PLAC8	C4BPA	CTSC	RPS5	RPL7A	PTPRC	RPL30	CTSC	ENSSSCG00000034284-LAIR1	FYB1	SCIN	ERO1B	PPIB	DCXR	SHCBP1	ENSSSCG00000037775-IGA2	ENSSSCG00000003165-RS11
ENSSSCG00000016737	DUSP1	RPL36AL	TNFAIP6	FCGR1A	ESD	ASAH1	AZIN1	RPL36A-HNRNPH2	SNRPG	CD53	ENSSSCG00000039506-MYL6	ATP5ME	NFKBIA	ENSSSCG00000021146	CALM1	PHACTR1	TPI1	RPS7	ENSSSCG00000028414-MIC10	RGS1	ENSSSCG00000013100-M4A4A	ATP5IF1	NUDT3	CTSC	DDX39B	HMGCS1	ATP10D	C1QB	ENSSSCG00000041401	SLA-DMA	RPS4X	P4HA1

## Sheet: tissue_subtype
Tissue	Macrophage subtypes	Cell proportion
Accessory genital gland	Mφ DAB2+	0.516908
Accessory genital gland	AMs	0.101449
Accessory genital gland	MG CCL8+	0.0917874
Accessory genital gland	Mφ MGP+	0.0772947
Accessory genital gland	Mφ ALDOB+	0.0628019
Accessory genital gland	Mφ LYVE1+	0.0483092
Accessory genital gland	Mφ SCGB1D1+	0.0289855
Accessory genital gland	KCs	0.0193237
Accessory genital gland	AMs ISOC1+	0.00966184
Accessory genital gland	Mφ MARCO+	0.00966184
Accessory genital gland	MG IFIT1+	0.00966184
Accessory genital gland	RPMs	0.00966184
Accessory genital gland	AMs MT1A+	0.00483092
Accessory genital gland	Mφ CCL2+	0.00483092
Accessory genital gland	Mφ CCL4+	0.00483092
Adipose tissue	Mφ LYVE1+	0.44884
Adipose tissue	Mφ MGP+	0.146474
Adipose tissue	Mφ MARCO+	0.146238
Adipose tissue	Mφ FABP4+	0.121159
Adipose tissue	Mφ CCL4+	0.0885435
Adipose tissue	Mφ IFITM3+	0.0146003
Adipose tissue	Mφ LPL+	0.0102437
Adipose tissue	Mφ DAB2+	0.00682915
Adipose tissue	MG SPP1+	0.0058872
Adipose tissue	Prolif Mφ	0.00494525
Adipose tissue	MG	0.00223714
Adipose tissue	MG IFIT1+	0.00176616
Adipose tissue	Prolif MG	0.000941952
Adipose tissue	KCs	0.000353232
Adipose tissue	RPMs	0.000353232
Adipose tissue	Mφ SCGB1D1+	0.000235488
Adipose tissue	AMs	0.000117744
Adipose tissue	AMs HNMT+	0.000117744
Adipose tissue	Mφ CD209+	0.000117744
Anus	Mφ SCGB1D1+	0.398305
Anus	Mφ LYVE1+	0.20339
Anus	Mφ MGP+	0.161017
Anus	Mφ DAB2+	0.059322
Anus	Mφ CCL2+	0.0338983
Anus	Mφ CLU+	0.0338983
Anus	Mφ IFITM3+	0.0338983
Anus	MG IFIT1+	0.0254237
Anus	Mφ PAEP+	0.0169492
Anus	MG SPP1+	0.0169492
Anus	Mφ CD209+	0.00847458
Anus	MG	0.00847458
Blood	Mφ IFITM3+	0.7
Blood	MG IFIT1+	0.2
Blood	Prolif MG	0.0428571
Blood	MG	0.0285714
Blood	MG SPP1+	0.0285714
Blood vessel	Mφ MGP+	0.777984
Blood vessel	Mφ LYVE1+	0.123067
Blood vessel	Mφ FABP4+	0.0364873
Blood vessel	Prolif Mφ	0.0278293
Blood vessel	Mφ DAB2+	0.00742115
Blood vessel	MG SPP1+	0.00618429
Blood vessel	Mφ CCL4+	0.004329
Blood vessel	Mφ IFITM3+	0.004329
Blood vessel	Mφ CCL2+	0.00247372
Blood vessel	Mφ MARCO+	0.00247372
Blood vessel	MG	0.00247372
Blood vessel	MG IFIT1+	0.00247372
Blood vessel	Mφ LPL+	0.00123686
Blood vessel	AMs	0.000618429
Blood vessel	MG CCL8+	0.000618429
Bone marrow	RPMs	0.278571
Bone marrow	Mφ IFITM3+	0.185714
Bone marrow	Mφ MMP9+	0.107143
Bone marrow	MG	0.107143
Bone marrow	Prolif MG	0.0928571
Bone marrow	Peripheral MG	0.0714286
Bone marrow	Mφ FABP4+	0.0357143
Bone marrow	Mφ DAB2+	0.0214286
Bone marrow	MG IFIT1+	0.0214286
Bone marrow	Prolif Mφ	0.0214286
Bone marrow	Mφ CD209+	0.0142857
Bone marrow	MG SPP1+	0.0142857
Bone marrow	KCs	0.00714286
Bone marrow	Mφ LPL+	0.00714286
Bone marrow	Mφ MARCO+	0.00714286
Bone marrow	Mφ MGP+	0.00714286
Brain stem	MG	0.794914
Brain stem	MG CCL8+	0.123273
Brain stem	Mφ DAB2+	0.0269025
Brain stem	MG IFIT1+	0.0256127
Brain stem	MG SPP1+	0.0156624
Brain stem	Prolif MG	0.00515939
Brain stem	Mφ IFITM3+	0.00294822
Brain stem	Prolif Mφ	0.00294822
Brain stem	Peripheral MG	0.00110558
Brain stem	Mφ CCL4+	0.000921319
Brain stem	Mφ MGP+	0.000552792
Bronchi	Mφ BPIFB1+	0.479452
Bronchi	Mφ SCGB1D1+	0.4
Bronchi	AMs	0.060274
Bronchi	Mφ PAEP+	0.0219178
Bronchi	Mφ LYVE1+	0.0136986
Bronchi	Mφ MMP9+	0.0136986
Bronchi	Mφ DAB2+	0.00273973
Bronchi	Mφ IFITM3+	0.00273973
Bronchi	MG	0.00273973
Bronchi	Prolif Mφ	0.00273973
Cerebellum	MG	0.875051
Cerebellum	Mφ DAB2+	0.0384458
Cerebellum	MG SPP1+	0.0247444
Cerebellum	MG CCL8+	0.0216769
Cerebellum	MG IFIT1+	0.0126789
Cerebellum	Peripheral MG	0.00940695
Cerebellum	Prolif MG	0.00756646
Cerebellum	Mφ IFITM3+	0.00613497
Cerebellum	Prolif Mφ	0.00327198
Cerebellum	Mφ CCL4+	0.000613497
Cerebellum	Mφ PAEP+	0.000204499
Cerebellum	Mφ SPAG11+	0.000204499
Cerebral cortex	MG	0.931142
Cerebral cortex	Mφ DAB2+	0.0178407
Cerebral cortex	MG CCL8+	0.0163466
Cerebral cortex	MG SPP1+	0.0116887
Cerebral cortex	Mφ IFITM3+	0.00725052
Cerebral cortex	MG IFIT1+	0.00672321
Cerebral cortex	Prolif MG	0.00439425
Cerebral cortex	Peripheral MG	0.00294415
Cerebral cortex	Mφ CCL4+	0.000483368
Cerebral cortex	Prolif Mφ	0.00035154
Cerebral cortex	Mφ PAEP+	0.000307598
Cerebral cortex	Mφ CD209+	0.00017577
Cerebral cortex	Mφ MGP+	0.000131828
Cerebral cortex	AMs MGST1+	8.79e-05
Cerebral cortex	AMs MT1A+	4.39e-05
Cerebral cortex	Mφ LYVE1+	4.39e-05
Cerebral cortex	Mφ SCGB1D1+	4.39e-05
Cingulate gyrus	MG	0.903817
Cingulate gyrus	Mφ DAB2+	0.0395251
Cingulate gyrus	MG CCL8+	0.0222423
Cingulate gyrus	MG SPP1+	0.0181846
Cingulate gyrus	Mφ IFITM3+	0.00465885
Cingulate gyrus	Prolif MG	0.00450857
Cingulate gyrus	MG IFIT1+	0.00420799
Cingulate gyrus	Mφ CCL4+	0.000901713
Cingulate gyrus	Peripheral MG	0.000751428
Cingulate gyrus	Mφ PAEP+	0.000300571
Cingulate gyrus	AMs MGST1+	0.000150286
Cingulate gyrus	Mφ CD209+	0.000150286
Cingulate gyrus	Mφ LYVE1+	0.000150286
Cingulate gyrus	Mφ MGP+	0.000150286
Cingulate gyrus	Mφ SPAG11+	0.000150286
Cingulate gyrus	Prolif Mφ	0.000150286
Corpus callosum	MG	0.893158
Corpus callosum	MG CCL8+	0.0788675
Corpus callosum	MG SPP1+	0.0117964
Corpus callosum	MG IFIT1+	0.00572969
Corpus callosum	Prolif MG	0.00471857
Corpus callosum	Mφ DAB2+	0.00370745
Corpus callosum	Mφ SPAG11+	0.00101112
Corpus callosum	Mφ IFITM3+	0.000337041
Corpus callosum	Peripheral MG	0.000337041
Corpus callosum	Prolif Mφ	0.000337041
Diaphragm	Mφ MARCO+	0.28
Diaphragm	Mφ FABP4+	0.226667
Diaphragm	Mφ LYVE1+	0.16
Diaphragm	Mφ DAB2+	0.106667
Diaphragm	Mφ IFITM3+	0.0666667
Diaphragm	Prolif Mφ	0.0533333
Diaphragm	MG SPP1+	0.04
Diaphragm	Mφ MGP+	0.0266667
Diaphragm	Mφ LPL+	0.0133333
Diaphragm	MG	0.0133333
Diaphragm	MG IFIT1+	0.0133333
Epididymis	Mφ SPAG11+	0.309064
Epididymis	AMs LGALS3+	0.196137
Epididymis	MG	0.173848
Epididymis	Peripheral MG	0.117385
Epididymis	AMs HNMT+	0.0312036
Epididymis	Mφ PAEP+	0.0312036
Epididymis	AMs	0.0208024
Epididymis	Mφ CLU+	0.0193165
Epididymis	Mφ CD209+	0.0178306
Epididymis	Mφ LYVE1+	0.013373
Epididymis	AMs ISOC1+	0.00891531
Epididymis	Mφ CCL4+	0.00891531
Epididymis	MG CCL8+	0.00891531
Epididymis	KCs	0.00742942
Epididymis	MG IFIT1+	0.00742942
Epididymis	RPMs	0.00594354
Epididymis	Mφ DAB2+	0.00445765
Epididymis	AMs MT1A+	0.00297177
Epididymis	Mφ FABP4+	0.00297177
Epididymis	Mφ MGP+	0.00297177
Epididymis	MG SPP1+	0.00297177
Epididymis	Prolif MG	0.00297177
Epididymis	AMs MGST1+	0.00148588
Epididymis	Mφ IFITM3+	0.00148588
Esophagus	Mφ SCGB1D1+	0.711409
Esophagus	Mφ CLU+	0.174497
Esophagus	Mφ PAEP+	0.0469799
Esophagus	Mφ LYVE1+	0.0268456
Esophagus	Mφ CD209+	0.00671141
Esophagus	Mφ DAB2+	0.00671141
Esophagus	Mφ FABP4+	0.00671141
Esophagus	Mφ IFITM3+	0.00671141
Esophagus	Mφ MGP+	0.00671141
Esophagus	MG IFIT1+	0.00671141
Female urethra	Mφ DAB2+	0.365079
Female urethra	Mφ LYVE1+	0.142857
Female urethra	Mφ CCL2+	0.126984
Female urethra	Mφ MGP+	0.111111
Female urethra	Prolif Mφ	0.0952381
Female urethra	Mφ FABP4+	0.0634921
Female urethra	Mφ CCL4+	0.031746
Female urethra	Mφ SCGB1D1+	0.031746
Female urethra	Mφ MMP9+	0.015873
Female urethra	Mφ PAEP+	0.015873
Gallbladder	Mφ CLU+	0.671053
Gallbladder	Mφ PAEP+	0.0789474
Gallbladder	Mφ MMP9+	0.0657895
Gallbladder	Prolif Mφ	0.0657895
Gallbladder	Mφ DAB2+	0.0394737
Gallbladder	Prolif MG	0.0394737
Gallbladder	MG IFIT1+	0.0131579
Gallbladder	MG SPP1+	0.0131579
Gallbladder	Peripheral MG	0.0131579
Adrenal gland	Mφ IFITM3+	0.272251
Adrenal gland	Mφ DAB2+	0.235602
Adrenal gland	KCs	0.183246
Adrenal gland	Mφ MGP+	0.0628272
Adrenal gland	Mφ CCL4+	0.052356
Adrenal gland	MG IFIT1+	0.0418848
Adrenal gland	MG SPP1+	0.0314136
Adrenal gland	Prolif MG	0.026178
Adrenal gland	Mφ LYVE1+	0.0209424
Adrenal gland	Mφ PAEP+	0.0157068
Adrenal gland	RPMs	0.0157068
Adrenal gland	Mφ MARCO+	0.0104712
Adrenal gland	MG	0.0104712
Adrenal gland	Mφ CD209+	0.0052356
Adrenal gland	Mφ FABP4+	0.0052356
Adrenal gland	MG CCL8+	0.0052356
Adrenal gland	Prolif Mφ	0.0052356
Heart	Mφ MGP+	0.509284
Heart	Mφ LYVE1+	0.102122
Heart	Mφ DAB2+	0.0888594
Heart	Mφ FABP4+	0.0822281
Heart	Mφ IFITM3+	0.0795756
Heart	Mφ LPL+	0.0437666
Heart	MG SPP1+	0.0225464
Heart	Mφ CCL4+	0.0212202
Heart	MG	0.0185676
Heart	Prolif Mφ	0.0159151
Heart	MG IFIT1+	0.0066313
Heart	MG CCL8+	0.00397878
Heart	Prolif MG	0.00265252
Heart	Mφ MARCO+	0.00132626
Heart	Peripheral MG	0.00132626
Hippocampus	MG	0.940508
Hippocampus	Mφ DAB2+	0.0203877
Hippocampus	MG SPP1+	0.0120321
Hippocampus	MG CCL8+	0.00935829
Hippocampus	MG IFIT1+	0.00568182
Hippocampus	Prolif MG	0.00467914
Hippocampus	Mφ IFITM3+	0.00233957
Hippocampus	Prolif Mφ	0.00200535
Hippocampus	Peripheral MG	0.00100267
Hippocampus	Mφ SPAG11+	0.000668449
Hippocampus	AMs MGST1+	0.000334225
Hippocampus	KCs	0.000334225
Hippocampus	Mφ CCL4+	0.000334225
Hippocampus	Mφ FABP4+	0.000334225
Hypothalamus	MG	0.918043
Hypothalamus	MG CCL8+	0.0211009
Hypothalamus	MG IFIT1+	0.0146789
Hypothalamus	MG SPP1+	0.0119266
Hypothalamus	Prolif MG	0.0119266
Hypothalamus	Mφ DAB2+	0.0103976
Hypothalamus	Prolif Mφ	0.00856269
Hypothalamus	Mφ IFITM3+	0.00152905
Hypothalamus	Peripheral MG	0.000917431
Hypothalamus	AMs MT1A+	0.00030581
Hypothalamus	Mφ CCL4+	0.00030581
Hypothalamus	Mφ PAEP+	0.00030581
Kidney	Mφ DAB2+	0.266228
Kidney	Mφ IFITM3+	0.249795
Kidney	Mφ CCL4+	0.225144
Kidney	Mφ ALDOB+	0.191454
Kidney	Mφ MGP+	0.0377979
Kidney	Prolif Mφ	0.00657354
Kidney	Prolif MG	0.00328677
Kidney	Mφ MMP9+	0.00246508
Kidney	MG	0.00246508
Kidney	MG IFIT1+	0.00246508
Kidney	AMs MT1A+	0.00164339
Kidney	Mφ CCL2+	0.00164339
Kidney	Mφ LYVE1+	0.00164339
Kidney	Mφ PAEP+	0.00164339
Kidney	MG CCL8+	0.00164339
Kidney	MG SPP1+	0.00164339
Kidney	Mφ FABP4+	0.000821693
Kidney	Mφ MARCO+	0.000821693
Kidney	Mφ SPAG11+	0.000821693
Large intestine	Mφ LYVE1+	0.607895
Large intestine	Mφ CLU+	0.173684
Large intestine	Mφ PAEP+	0.0605263
Large intestine	Mφ MGP+	0.0342105
Large intestine	MG SPP1+	0.0263158
Large intestine	Mφ DAB2+	0.0210526
Large intestine	Mφ IFITM3+	0.0157895
Large intestine	Mφ MMP9+	0.0105263
Large intestine	Prolif Mφ	0.0105263
Large intestine	Prolif MG	0.0105263
Large intestine	Mφ CCL4+	0.00789474
Large intestine	MG	0.00526316
Large intestine	Peripheral MG	0.00526316
Large intestine	Mφ FABP4+	0.00263158
Large intestine	Mφ MARCO+	0.00263158
Large intestine	MG CCL8+	0.00263158
Large intestine	MG IFIT1+	0.00263158
Ligament	Mφ LYVE1+	0.820639
Ligament	Mφ FABP4+	0.0638821
Ligament	Mφ MGP+	0.0614251
Ligament	Mφ IFITM3+	0.02457
Ligament	MG SPP1+	0.014742
Ligament	Prolif Mφ	0.00737101
Ligament	Mφ CCL4+	0.002457
Ligament	Mφ LPL+	0.002457
Ligament	Prolif MG	0.002457
Liver	KCs	0.893552
Liver	Mφ IFITM3+	0.0371046
Liver	Mφ MGP+	0.0249392
Liver	Prolif Mφ	0.013382
Liver	Mφ CCL4+	0.00790754
Liver	Prolif MG	0.00608272
Liver	Mφ DAB2+	0.00364964
Liver	Mφ LYVE1+	0.00364964
Liver	MG IFIT1+	0.00304136
Liver	Mφ PAEP+	0.00182482
Liver	MG	0.00182482
Liver	Mφ CD209+	0.00121655
Liver	Mφ MARCO+	0.000608273
Liver	MG CCL8+	0.000608273
Liver	Peripheral MG	0.000608273
Lung	AMs	0.633887
Lung	AMs MT1A+	0.10416
Lung	AMs LGALS3+	0.0850006
Lung	AMs ISOC1+	0.0598508
Lung	AMs HNMT+	0.0465695
Lung	AMs MGST1+	0.0392223
Lung	Prolif Mφ	0.026054
Lung	MG	0.00158246
Lung	Mφ CCL4+	0.000904261
Lung	KCs	0.000791229
Lung	Mφ LYVE1+	0.000339098
Lung	Mφ IFITM3+	0.000282582
Lung	Prolif MG	0.000282582
Lung	Mφ MGP+	0.000226065
Lung	Mφ DAB2+	0.000169549
Lung	Mφ MARCO+	0.000169549
Lung	MG IFIT1+	0.000169549
Lung	MG SPP1+	0.000113033
Lung	Peripheral MG	0.000113033
Lung	Mφ BPIFB1+	5.65e-05
Lung	Mφ CD209+	5.65e-05
Lymph nodes	Mφ CD209+	0.825314
Lymph nodes	Mφ CLU+	0.0741649
Lymph nodes	Mφ CCL4+	0.032179
Lymph nodes	Prolif MG	0.0245173
Lymph nodes	Mφ IFITM3+	0.0119522
Lymph nodes	Mφ LYVE1+	0.0055164
Lymph nodes	Mφ DAB2+	0.0036776
Lymph nodes	MG IFIT1+	0.00337113
Lymph nodes	KCs	0.00306466
Lymph nodes	Mφ MGP+	0.00306466
Lymph nodes	MG	0.0027582
Lymph nodes	Mφ MARCO+	0.00153233
Lymph nodes	Mφ MMP9+	0.00153233
Lymph nodes	Prolif Mφ	0.00153233
Lymph nodes	AMs	0.00122587
Lymph nodes	Mφ FABP4+	0.00122587
Lymph nodes	MG SPP1+	0.000919399
Lymph nodes	Mφ CCL2+	0.000612933
Lymph nodes	Peripheral MG	0.000612933
Lymph nodes	RPMs	0.000612933
Lymph nodes	Mφ LPL+	0.000306466
Lymph nodes	Mφ PAEP+	0.000306466
Male urethra	AMs	0.212687
Male urethra	Mφ DAB2+	0.13806
Male urethra	MG CCL8+	0.100746
Male urethra	AMs ISOC1+	0.0970149
Male urethra	Mφ MGP+	0.0858209
Male urethra	Mφ CCL4+	0.0522388
Male urethra	Mφ SCGB1D1+	0.0485075
Male urethra	Mφ CD209+	0.0447761
Male urethra	Prolif Mφ	0.0410448
Male urethra	Mφ LYVE1+	0.0373134
Male urethra	Mφ MARCO+	0.0298507
Male urethra	RPMs	0.0298507
Male urethra	KCs	0.0223881
Male urethra	Mφ CCL2+	0.0149254
Male urethra	MG IFIT1+	0.0149254
Male urethra	Mφ FABP4+	0.011194
Male urethra	AMs MT1A+	0.00746269
Male urethra	Mφ SLPI+	0.00746269
Male urethra	Mφ PAEP+	0.00373134
Mammary gland	Mφ PAEP+	0.873842
Mammary gland	Mφ DAB2+	0.0463293
Mammary gland	Mφ MMP9+	0.0263721
Mammary gland	Prolif Mφ	0.0192445
Mammary gland	Mφ CCL4+	0.0135424
Mammary gland	MG IFIT1+	0.00570207
Mammary gland	MG	0.00427655
Mammary gland	Mφ IFITM3+	0.00356379
Mammary gland	MG SPP1+	0.00213827
Mammary gland	Peripheral MG	0.00213827
Mammary gland	Mφ FABP4+	0.00142552
Mammary gland	MG CCL8+	0.000712758
Mammary gland	Prolif MG	0.000712758
Muscle	Mφ FABP4+	0.382812
Muscle	Mφ MGP+	0.210938
Muscle	Mφ DAB2+	0.101562
Muscle	Mφ LYVE1+	0.0859375
Muscle	MG SPP1+	0.0546875
Muscle	Mφ IFITM3+	0.046875
Muscle	MG	0.0390625
Muscle	Mφ CCL4+	0.03125
Muscle	Mφ LPL+	0.03125
Muscle	Mφ MARCO+	0.0078125
Muscle	MG IFIT1+	0.0078125
Olfactory bulb	MG	0.740236
Olfactory bulb	MG CCL8+	0.0976385
Olfactory bulb	MG SPP1+	0.0540418
Olfactory bulb	Mφ DAB2+	0.0381471
Olfactory bulb	MG IFIT1+	0.0349682
Olfactory bulb	Prolif MG	0.0145322
Olfactory bulb	Mφ IFITM3+	0.00953679
Olfactory bulb	Peripheral MG	0.00454133
Olfactory bulb	Prolif Mφ	0.0027248
Olfactory bulb	Mφ CCL4+	0.0013624
Olfactory bulb	Mφ PAEP+	0.000908265
Olfactory bulb	Mφ MGP+	0.000454133
Olfactory bulb	Mφ SCGB1D1+	0.000454133
Olfactory bulb	Mφ SPAG11+	0.000454133
Pancreas	Mφ CCL4+	0.384615
Pancreas	Mφ IFITM3+	0.346154
Pancreas	Prolif MG	0.0512821
Pancreas	Mφ DAB2+	0.0384615
Pancreas	MG	0.0384615
Pancreas	MG SPP1+	0.0384615
Pancreas	Peripheral MG	0.0320513
Pancreas	Mφ MMP9+	0.0192308
Pancreas	Prolif Mφ	0.0192308
Pancreas	Mφ ALDOB+	0.00641026
Pancreas	Mφ LYVE1+	0.00641026
Pancreas	Mφ PAEP+	0.00641026
Pancreas	Mφ SPAG11+	0.00641026
Pancreas	MG IFIT1+	0.00641026
Pharynx	Mφ SCGB1D1+	0.994444
Pharynx	Mφ LYVE1+	0.00555556
Pineal body	MG	0.647878
Pineal body	MG SPP1+	0.165294
Pineal body	MG IFIT1+	0.0626979
Pineal body	Mφ IFITM3+	0.038632
Pineal body	MG CCL8+	0.0348322
Pineal body	Mφ DAB2+	0.0291324
Pineal body	Mφ CCL4+	0.00569981
Pineal body	Prolif MG	0.00569981
Pineal body	Peripheral MG	0.0050665
Pineal body	Mφ PAEP+	0.00189994
Pineal body	Prolif Mφ	0.00126662
Pineal body	AMs	0.000633312
Pineal body	AMs MT1A+	0.000633312
Pineal body	Mφ MGP+	0.000633312
Pituitary	Mφ DAB2+	0.51417
Pituitary	MG	0.149798
Pituitary	MG SPP1+	0.0931174
Pituitary	MG CCL8+	0.0566802
Pituitary	Mφ PAEP+	0.048583
Pituitary	Prolif Mφ	0.048583
Pituitary	Mφ IFITM3+	0.0404858
Pituitary	Mφ CCL4+	0.0121457
Pituitary	Mφ MMP9+	0.0121457
Pituitary	MG IFIT1+	0.00809717
Pituitary	KCs	0.00404858
Pituitary	Mφ LYVE1+	0.00404858
Pituitary	Mφ MGP+	0.00404858
Pituitary	Mφ SCGB1D1+	0.00404858
Endometrium	Mφ SLPI+	0.976852
Endometrium	Mφ FABP4+	0.00925926
Endometrium	MG IFIT1+	0.00462963
Endometrium	Prolif Mφ	0.00462963
Endometrium	Prolif MG	0.00462963
Retina	MG	0.788732
Retina	MG CCL8+	0.0985915
Retina	Peripheral MG	0.0422535
Retina	MG SPP1+	0.028169
Retina	Mφ DAB2+	0.0140845
Retina	MG IFIT1+	0.0140845
Retina	Prolif MG	0.0140845
Salivary gland	Mφ SCGB1D1+	0.622951
Salivary gland	Mφ CCL4+	0.0819672
Salivary gland	Mφ LYVE1+	0.0655738
Salivary gland	Mφ DAB2+	0.0491803
Salivary gland	MG SPP1+	0.0491803
Salivary gland	Prolif Mφ	0.0491803
Salivary gland	Mφ MMP9+	0.0327869
Salivary gland	Mφ PAEP+	0.0327869
Salivary gland	Mφ IFITM3+	0.0163934
Small intestine	Mφ CLU+	0.713636
Small intestine	Mφ PAEP+	0.122727
Small intestine	Mφ MMP9+	0.0590909
Small intestine	MG	0.0272727
Small intestine	MG IFIT1+	0.0227273
Small intestine	MG SPP1+	0.0181818
Small intestine	Prolif MG	0.0136364
Small intestine	Prolif Mφ	0.00909091
Small intestine	Mφ DAB2+	0.00454546
Small intestine	Mφ MARCO+	0.00454546
Small intestine	Peripheral MG	0.00454546
Spinal cord	MG	0.676306
Spinal cord	MG CCL8+	0.188256
Spinal cord	MG SPP1+	0.0988492
Spinal cord	MG IFIT1+	0.0144585
Spinal cord	Mφ DAB2+	0.00944231
Spinal cord	Prolif MG	0.00413101
Spinal cord	Prolif Mφ	0.0032458
Spinal cord	Peripheral MG	0.00206551
Spinal cord	Mφ IFITM3+	0.00147536
Spinal cord	Mφ CCL4+	0.000590145
Spinal cord	AMs MT1A+	0.000295072
Spinal cord	KCs	0.000295072
Spinal cord	Mφ PAEP+	0.000295072
Spinal cord	Mφ SPAG11+	0.000295072
Spleen	RPMs	0.662115
Spleen	Mφ IFITM3+	0.115419
Spleen	Mφ MARCO+	0.109251
Spleen	Mφ LYVE1+	0.0497797
Spleen	Mφ MGP+	0.0189427
Spleen	Mφ CCL4+	0.00969163
Spleen	Mφ CLU+	0.00792951
Spleen	KCs	0.00748899
Spleen	Mφ CD209+	0.00396476
Spleen	Mφ FABP4+	0.00396476
Spleen	Prolif Mφ	0.00264317
Spleen	MG	0.00220264
Spleen	Prolif MG	0.00220264
Spleen	MG IFIT1+	0.00176212
Spleen	Mφ MMP9+	0.000881057
Spleen	MG SPP1+	0.000881057
Spleen	Mφ DAB2+	0.000440529
Spleen	Mφ PAEP+	0.000440529
Stomach	Mφ CLU+	0.358601
Stomach	Mφ LYVE1+	0.212828
Stomach	Mφ PAEP+	0.134111
Stomach	Mφ MMP9+	0.0845481
Stomach	Mφ DAB2+	0.0699708
Stomach	MG SPP1+	0.03207
Stomach	Mφ CD209+	0.0262391
Stomach	Mφ IFITM3+	0.0204082
Stomach	Prolif MG	0.0174927
Stomach	MG IFIT1+	0.0145773
Stomach	Mφ FABP4+	0.0116618
Stomach	Prolif Mφ	0.00874636
Stomach	Mφ MGP+	0.00291545
Stomach	Mφ SCGB1D1+	0.00291545
Stomach	Peripheral MG	0.00291545
Striatum	MG	0.936105
Striatum	Prolif MG	0.0196078
Striatum	MG SPP1+	0.0121704
Striatum	MG CCL8+	0.00676133
Striatum	MG IFIT1+	0.00676133
Striatum	Mφ DAB2+	0.00608519
Striatum	Mφ IFITM3+	0.0040568
Striatum	Prolif Mφ	0.0040568
Striatum	Peripheral MG	0.0030426
Striatum	Mφ CCL4+	0.000676133
Striatum	Mφ CD209+	0.000338066
Striatum	Mφ SPAG11+	0.000338066
Testis	Mφ MGP+	0.380531
Testis	Mφ MARCO+	0.256637
Testis	Mφ LYVE1+	0.079646
Testis	Mφ FABP4+	0.0707965
Testis	MG CCL8+	0.0707965
Testis	AMs MT1A+	0.0530973
Testis	Mφ CCL4+	0.0353982
Testis	KCs	0.0176991
Testis	MG IFIT1+	0.0176991
Testis	Mφ SLPI+	0.00884956
Testis	Mφ CD209+	0.00884956
Thalamus	MG	0.932485
Thalamus	MG CCL8+	0.0222073
Thalamus	MG SPP1+	0.012945
Thalamus	MG IFIT1+	0.0100435
Thalamus	Mφ DAB2+	0.00903917
Thalamus	Prolif MG	0.0063609
Thalamus	Prolif Mφ	0.00368263
Thalamus	Mφ IFITM3+	0.00167392
Thalamus	Peripheral MG	0.000781163
Thalamus	Mφ CCL4+	0.000334784
Thalamus	AMs	0.000223189
Thalamus	AMs MT1A+	0.000111595
Thalamus	Mφ SPAG11+	0.000111595
Tongue	Mφ SCGB1D1+	0.919643
Tongue	Mφ PAEP+	0.0267857
Tongue	Mφ IFITM3+	0.0178571
Tongue	Mφ DAB2+	0.00892857
Tongue	Mφ MGP+	0.00892857
Tongue	Mφ MMP9+	0.00892857
Tongue	MG SPP1+	0.00892857
Tonsil	Mφ CLU+	0.8
Tonsil	Mφ IFITM3+	0.0769231
Tonsil	Prolif MG	0.0615385
Tonsil	Mφ CCL4+	0.0307692
Tonsil	MG	0.0307692
Trachea	Mφ SCGB1D1+	0.914773
Trachea	Mφ PAEP+	0.0738636
Trachea	Mφ BPIFB1+	0.00568182
Trachea	Mφ MMP9+	0.00568182
Turbinate	Mφ SCGB1D1+	0.939252
Turbinate	Mφ MMP9+	0.0327103
Turbinate	Mφ PAEP+	0.0280374
Ureter	Mφ LYVE1+	0.360465
Ureter	Mφ DAB2+	0.215116
Ureter	MG SPP1+	0.174419
Ureter	Mφ MGP+	0.0813953
Ureter	Mφ IFITM3+	0.0697674
Ureter	Mφ CCL4+	0.0465116
Ureter	Mφ PAEP+	0.0116279
Ureter	Prolif Mφ	0.0116279
Ureter	AMs	0.00581395
Ureter	Mφ SLPI+	0.00581395
Ureter	Mφ CCL2+	0.00581395
Ureter	Mφ LPL+	0.00581395
Ureter	MG	0.00581395
Uterus	Mφ SLPI+	0.457906
Uterus	Mφ CCL2+	0.445585
Uterus	Mφ MGP+	0.0451745
Uterus	Mφ LYVE1+	0.0308008
Uterus	Mφ MARCO+	0.00616016
Uterus	Mφ DAB2+	0.00410678
Uterus	Prolif Mφ	0.00410678
Uterus	Mφ FABP4+	0.00205339
Uterus	MG IFIT1+	0.00205339
Uterus	MG SPP1+	0.00205339
Vagina	Mφ CCL2+	0.772358
Vagina	Mφ MGP+	0.121951
Vagina	Mφ LYVE1+	0.0325203
Vagina	MG IFIT1+	0.0162602
Vagina	Mφ CCL4+	0.0121951
Vagina	Mφ DAB2+	0.0121951
Vagina	Mφ MARCO+	0.0121951
Vagina	Prolif Mφ	0.00813008
Vagina	Mφ IFITM3+	0.00406504
Vagina	Mφ PAEP+	0.00406504
Vagina	MG	0.00406504
Vas deferens	Mφ LYVE1+	0.4
Vas deferens	Mφ MGP+	0.356098
Vas deferens	AMs MT1A+	0.0634146
Vas deferens	Mφ FABP4+	0.0439024
Vas deferens	AMs	0.0341463
Vas deferens	KCs	0.0243902
Vas deferens	Mφ CCL4+	0.0243902
Vas deferens	Mφ CCL2+	0.0146341
Vas deferens	Mφ CD209+	0.0146341
Vas deferens	Mφ MARCO+	0.0097561
Vas deferens	RPMs	0.0097561
Vas deferens	Mφ CLU+	0.00487805
Vocal cords	Mφ LYVE1+	0.883881
Vocal cords	Mφ MGP+	0.0821845
Vocal cords	Prolif Mφ	0.0121951
Vocal cords	Mφ SCGB1D1+	0.0106045
Vocal cords	Mφ FABP4+	0.00318134
Vocal cords	MG SPP1+	0.00318134
Vocal cords	Mφ CCL4+	0.00106044
Vocal cords	Mφ IFITM3+	0.00106044
Vocal cords	Mφ MARCO+	0.00106044
Vocal cords	Mφ CCL2+	0.000530223
Vocal cords	Mφ DAB2+	0.000530223
Vocal cords	MG IFIT1+	0.000530223

## Sheet: subtype_tissue
Macrophage subtypes	Tissue	Cell proportion
AMs	Lung	0.988455
AMs	Male urethra	0.00502335
AMs	Bronchi	0.00193884
AMs	Accessory genital gland	0.00185071
AMs	Epididymis	0.00123381
AMs	Vas deferens	0.000616903
AMs	Lymph nodes	0.000352516
AMs	Thalamus	0.000176258
AMs	Adipose tissue	8.81e-05
AMs	Blood vessel	8.81e-05
AMs	Pineal body	8.81e-05
AMs	Ureter	8.81e-05
AMs HNMT+	Lung	0.973995
AMs HNMT+	Epididymis	0.0248227
AMs HNMT+	Adipose tissue	0.00118203
AMs ISOC1+	Lung	0.968893
AMs ISOC1+	Male urethra	0.0237877
AMs ISOC1+	Epididymis	0.00548948
AMs ISOC1+	Accessory genital gland	0.00182983
AMs LGALS3+	Lung	0.919315
AMs LGALS3+	Epididymis	0.0806846
AMs MGST1+	Lung	0.992847
AMs MGST1+	Cerebral cortex	0.00286123
AMs MGST1+	Cingulate gyrus	0.00143062
AMs MGST1+	Epididymis	0.00143062
AMs MGST1+	Hippocampus	0.00143062
AMs MT1A+	Lung	0.983458
AMs MT1A+	Vas deferens	0.00693703
AMs MT1A+	Testis	0.00320171
AMs MT1A+	Epididymis	0.00106724
AMs MT1A+	Kidney	0.00106724
AMs MT1A+	Male urethra	0.00106724
AMs MT1A+	Accessory genital gland	0.000533618
AMs MT1A+	Cerebral cortex	0.000533618
AMs MT1A+	Hypothalamus	0.000533618
AMs MT1A+	Pineal body	0.000533618
AMs MT1A+	Spinal cord	0.000533618
AMs MT1A+	Thalamus	0.000533618
Mφ SLPI+	Uterus	0.509132
Mφ SLPI+	Endometrium	0.481735
Mφ SLPI+	Male urethra	0.00456621
Mφ SLPI+	Testis	0.00228311
Mφ SLPI+	Ureter	0.00228311
KCs	Liver	0.933291
KCs	Adrenal gland	0.0222363
KCs	Spleen	0.0108005
KCs	Lung	0.00889454
KCs	Lymph nodes	0.00635324
KCs	Male urethra	0.00381194
KCs	Epididymis	0.00317662
KCs	Vas deferens	0.00317662
KCs	Accessory genital gland	0.0025413
KCs	Adipose tissue	0.00190597
KCs	Testis	0.00127065
KCs	Bone marrow	0.000635324
KCs	Hippocampus	0.000635324
KCs	Pituitary	0.000635324
KCs	Spinal cord	0.000635324
Mφ ALDOB+	Kidney	0.94332
Mφ ALDOB+	Accessory genital gland	0.0526316
Mφ ALDOB+	Pancreas	0.00404858
Mφ BPIFB1+	Bronchi	0.988701
Mφ BPIFB1+	Lung	0.00564972
Mφ BPIFB1+	Trachea	0.00564972
Mφ CCL2+	Uterus	0.496568
Mφ CCL2+	Vagina	0.434783
Mφ CCL2+	Female urethra	0.0183066
Mφ CCL2+	Anus	0.00915332
Mφ CCL2+	Blood vessel	0.00915332
Mφ CCL2+	Male urethra	0.00915332
Mφ CCL2+	Vas deferens	0.00686499
Mφ CCL2+	Kidney	0.00457666
Mφ CCL2+	Lymph nodes	0.00457666
Mφ CCL2+	Accessory genital gland	0.00228833
Mφ CCL2+	Ureter	0.00228833
Mφ CCL2+	Vocal cords	0.00228833
Mφ CCL4+	Adipose tissue	0.535994
Mφ CCL4+	Kidney	0.195296
Mφ CCL4+	Lymph nodes	0.0748396
Mφ CCL4+	Pancreas	0.0427655
Mφ CCL4+	Spleen	0.0156807
Mφ CCL4+	Mammary gland	0.0135424
Mφ CCL4+	Heart	0.0114041
Mφ CCL4+	Lung	0.0114041
Mφ CCL4+	Male urethra	0.00997862
Mφ CCL4+	Liver	0.00926586
Mφ CCL4+	Cerebral cortex	0.00784034
Mφ CCL4+	Adrenal gland	0.00712758
Mφ CCL4+	Pineal body	0.00641482
Mφ CCL4+	Ureter	0.00570207
Mφ CCL4+	Blood vessel	0.00498931
Mφ CCL4+	Cingulate gyrus	0.00427655
Mφ CCL4+	Epididymis	0.00427655
Mφ CCL4+	Brain stem	0.00356379
Mφ CCL4+	Salivary gland	0.00356379
Mφ CCL4+	Vas deferens	0.00356379
Mφ CCL4+	Muscle	0.00285103
Mφ CCL4+	Testis	0.00285103
Mφ CCL4+	Cerebellum	0.00213827
Mφ CCL4+	Large intestine	0.00213827
Mφ CCL4+	Olfactory bulb	0.00213827
Mφ CCL4+	Pituitary	0.00213827
Mφ CCL4+	Thalamus	0.00213827
Mφ CCL4+	Vagina	0.00213827
Mφ CCL4+	Female urethra	0.00142552
Mφ CCL4+	Spinal cord	0.00142552
Mφ CCL4+	Striatum	0.00142552
Mφ CCL4+	Tonsil	0.00142552
Mφ CCL4+	Vocal cords	0.00142552
Mφ CCL4+	Accessory genital gland	0.000712758
Mφ CCL4+	Hippocampus	0.000712758
Mφ CCL4+	Hypothalamus	0.000712758
Mφ CCL4+	Ligament	0.000712758
Mφ CD209+	Lymph nodes	0.97785
Mφ CD209+	Epididymis	0.0043573
Mφ CD209+	Male urethra	0.0043573
Mφ CD209+	Spleen	0.00326797
Mφ CD209+	Stomach	0.00326797
Mφ CD209+	Cerebral cortex	0.00145243
Mφ CD209+	Vas deferens	0.00108932
Mφ CD209+	Bone marrow	0.000726216
Mφ CD209+	Liver	0.000726216
Mφ CD209+	Adipose tissue	0.000363108
Mφ CD209+	Anus	0.000363108
Mφ CD209+	Cingulate gyrus	0.000363108
Mφ CD209+	Esophagus	0.000363108
Mφ CD209+	Adrenal gland	0.000363108
Mφ CD209+	Lung	0.000363108
Mφ CD209+	Striatum	0.000363108
Mφ CD209+	Testis	0.000363108
Mφ CLU+	Lymph nodes	0.321381
Mφ CLU+	Small intestine	0.208499
Mφ CLU+	Stomach	0.163347
Mφ CLU+	Large intestine	0.0876494
Mφ CLU+	Tonsil	0.0690571
Mφ CLU+	Gallbladder	0.0677291
Mφ CLU+	Esophagus	0.0345286
Mφ CLU+	Spleen	0.0239044
Mφ CLU+	Epididymis	0.0172643
Mφ CLU+	Anus	0.00531209
Mφ CLU+	Vas deferens	0.00132802
Mφ DAB2+	Cerebral cortex	0.170373
Mφ DAB2+	Kidney	0.135963
Mφ DAB2+	Cingulate gyrus	0.110365
Mφ DAB2+	Cerebellum	0.0788922
Mφ DAB2+	Brain stem	0.0612673
Mφ DAB2+	Pituitary	0.0532942
Mφ DAB2+	Accessory genital gland	0.0449014
Mφ DAB2+	Olfactory bulb	0.0352497
Mφ DAB2+	Thalamus	0.0339908
Mφ DAB2+	Heart	0.0281158
Mφ DAB2+	Mammary gland	0.0272765
Mφ DAB2+	Hippocampus	0.025598
Mφ DAB2+	Adipose tissue	0.0243391
Mφ DAB2+	Pineal body	0.0193034
Mφ DAB2+	Adrenal gland	0.0188838
Mφ DAB2+	Male urethra	0.0155266
Mφ DAB2+	Ureter	0.0155266
Mφ DAB2+	Hypothalamus	0.0142677
Mφ DAB2+	Spinal cord	0.0134285
Mφ DAB2+	Stomach	0.0100713
Mφ DAB2+	Female urethra	0.0096517
Mφ DAB2+	Striatum	0.0075535
Mφ DAB2+	Muscle	0.00545531
Mφ DAB2+	Blood vessel	0.00503567
Mφ DAB2+	Lymph nodes	0.00503567
Mφ DAB2+	Corpus callosum	0.00461603
Mφ DAB2+	Diaphragm	0.00335711
Mφ DAB2+	Large intestine	0.00335711
Mφ DAB2+	Anus	0.00293747
Mφ DAB2+	Liver	0.00251783
Mφ DAB2+	Pancreas	0.00251783
Mφ DAB2+	Bone marrow	0.00125892
Mφ DAB2+	Epididymis	0.00125892
Mφ DAB2+	Gallbladder	0.00125892
Mφ DAB2+	Lung	0.00125892
Mφ DAB2+	Salivary gland	0.00125892
Mφ DAB2+	Vagina	0.00125892
Mφ DAB2+	Uterus	0.000839278
Mφ DAB2+	Bronchi	0.000419639
Mφ DAB2+	Esophagus	0.000419639
Mφ DAB2+	Retina	0.000419639
Mφ DAB2+	Small intestine	0.000419639
Mφ DAB2+	Spleen	0.000419639
Mφ DAB2+	Tongue	0.000419639
Mφ DAB2+	Vocal cords	0.000419639
Mφ FABP4+	Adipose tissue	0.787902
Mφ FABP4+	Heart	0.0474732
Mφ FABP4+	Blood vessel	0.0451761
Mφ FABP4+	Muscle	0.0375191
Mφ FABP4+	Ligament	0.0199081
Mφ FABP4+	Diaphragm	0.0130168
Mφ FABP4+	Spleen	0.00689127
Mφ FABP4+	Vas deferens	0.00689127
Mφ FABP4+	Testis	0.00612557
Mφ FABP4+	Vocal cords	0.00459418
Mφ FABP4+	Bone marrow	0.00382848
Mφ FABP4+	Female urethra	0.00306279
Mφ FABP4+	Lymph nodes	0.00306279
Mφ FABP4+	Stomach	0.00306279
Mφ FABP4+	Male urethra	0.00229709
Mφ FABP4+	Epididymis	0.00153139
Mφ FABP4+	Mammary gland	0.00153139
Mφ FABP4+	Endometrium	0.00153139
Mφ FABP4+	Esophagus	0.000765697
Mφ FABP4+	Adrenal gland	0.000765697
Mφ FABP4+	Hippocampus	0.000765697
Mφ FABP4+	Kidney	0.000765697
Mφ FABP4+	Large intestine	0.000765697
Mφ FABP4+	Uterus	0.000765697
Mφ IFITM3+	Kidney	0.20389
Mφ IFITM3+	Spleen	0.175721
Mφ IFITM3+	Cerebral cortex	0.110664
Mφ IFITM3+	Adipose tissue	0.0831657
Mφ IFITM3+	Liver	0.0409121
Mφ IFITM3+	Pineal body	0.0409121
Mφ IFITM3+	Heart	0.0402414
Mφ IFITM3+	Pancreas	0.0362173
Mφ IFITM3+	Adrenal gland	0.0348759
Mφ IFITM3+	Blood	0.0328639
Mφ IFITM3+	Lymph nodes	0.0261569
Mφ IFITM3+	Cingulate gyrus	0.0207914
Mφ IFITM3+	Cerebellum	0.0201207
Mφ IFITM3+	Bone marrow	0.017438
Mφ IFITM3+	Olfactory bulb	0.0140845
Mφ IFITM3+	Brain stem	0.0107311
Mφ IFITM3+	Thalamus	0.0100604
Mφ IFITM3+	Striatum	0.00804829
Mφ IFITM3+	Ureter	0.00804829
Mφ IFITM3+	Ligament	0.00670691
Mφ IFITM3+	Pituitary	0.00670691
Mφ IFITM3+	Blood vessel	0.00469484
Mφ IFITM3+	Hippocampus	0.00469484
Mφ IFITM3+	Stomach	0.00469484
Mφ IFITM3+	Large intestine	0.00402414
Mφ IFITM3+	Muscle	0.00402414
Mφ IFITM3+	Diaphragm	0.00335345
Mφ IFITM3+	Hypothalamus	0.00335345
Mφ IFITM3+	Lung	0.00335345
Mφ IFITM3+	Mammary gland	0.00335345
Mφ IFITM3+	Spinal cord	0.00335345
Mφ IFITM3+	Tonsil	0.00335345
Mφ IFITM3+	Anus	0.00268276
Mφ IFITM3+	Tongue	0.00134138
Mφ IFITM3+	Vocal cords	0.00134138
Mφ IFITM3+	Bronchi	0.000670691
Mφ IFITM3+	Corpus callosum	0.000670691
Mφ IFITM3+	Epididymis	0.000670691
Mφ IFITM3+	Esophagus	0.000670691
Mφ IFITM3+	Salivary gland	0.000670691
Mφ IFITM3+	Vagina	0.000670691
Mφ LPL+	Adipose tissue	0.664122
Mφ LPL+	Heart	0.251908
Mφ LPL+	Muscle	0.0305344
Mφ LPL+	Blood vessel	0.0152672
Mφ LPL+	Bone marrow	0.00763359
Mφ LPL+	Diaphragm	0.00763359
Mφ LPL+	Ligament	0.00763359
Mφ LPL+	Lymph nodes	0.00763359
Mφ LPL+	Ureter	0.00763359
Mφ LYVE1+	Adipose tissue	0.558862
Mφ LYVE1+	Vocal cords	0.244392
Mφ LYVE1+	Ligament	0.0489664
Mφ LYVE1+	Large intestine	0.033866
Mφ LYVE1+	Blood vessel	0.0291746
Mφ LYVE1+	Spleen	0.0165665
Mφ LYVE1+	Vas deferens	0.0120217
Mφ LYVE1+	Heart	0.0112887
Mφ LYVE1+	Stomach	0.0107022
Mφ LYVE1+	Ureter	0.00908958
Mφ LYVE1+	Anus	0.00351855
Mφ LYVE1+	Lymph nodes	0.00263891
Mφ LYVE1+	Uterus	0.00219909
Mφ LYVE1+	Diaphragm	0.00175927
Mφ LYVE1+	Muscle	0.00161267
Mφ LYVE1+	Accessory genital gland	0.00146606
Mφ LYVE1+	Male urethra	0.00146606
Mφ LYVE1+	Epididymis	0.00131945
Mφ LYVE1+	Female urethra	0.00131945
Mφ LYVE1+	Testis	0.00131945
Mφ LYVE1+	Vagina	0.00117285
Mφ LYVE1+	Liver	0.000879636
Mφ LYVE1+	Lung	0.000879636
Mφ LYVE1+	Bronchi	0.00073303
Mφ LYVE1+	Esophagus	0.000586424
Mφ LYVE1+	Adrenal gland	0.000586424
Mφ LYVE1+	Salivary gland	0.000586424
Mφ LYVE1+	Kidney	0.000293212
Mφ LYVE1+	Cerebral cortex	0.000146606
Mφ LYVE1+	Cingulate gyrus	0.000146606
Mφ LYVE1+	Pancreas	0.000146606
Mφ LYVE1+	Pharynx	0.000146606
Mφ LYVE1+	Pituitary	0.000146606
Mφ MARCO+	Adipose tissue	0.785579
Mφ MARCO+	Spleen	0.156863
Mφ MARCO+	Testis	0.0183428
Mφ MARCO+	Diaphragm	0.0132827
Mφ MARCO+	Male urethra	0.00506009
Mφ MARCO+	Lymph nodes	0.00316256
Mφ MARCO+	Blood vessel	0.00253004
Mφ MARCO+	Lung	0.00189753
Mφ MARCO+	Uterus	0.00189753
Mφ MARCO+	Vagina	0.00189753
Mφ MARCO+	Accessory genital gland	0.00126502
Mφ MARCO+	Adrenal gland	0.00126502
Mφ MARCO+	Vas deferens	0.00126502
Mφ MARCO+	Vocal cords	0.00126502
Mφ MARCO+	Bone marrow	0.000632511
Mφ MARCO+	Heart	0.000632511
Mφ MARCO+	Kidney	0.000632511
Mφ MARCO+	Large intestine	0.000632511
Mφ MARCO+	Liver	0.000632511
Mφ MARCO+	Muscle	0.000632511
Mφ MARCO+	Small intestine	0.000632511
Mφ MGP+	Blood vessel	0.356677
Mφ MGP+	Adipose tissue	0.352708
Mφ MGP+	Heart	0.108874
Mφ MGP+	Vocal cords	0.0439467
Mφ MGP+	Vas deferens	0.0206975
Mφ MGP+	Kidney	0.0130422
Mφ MGP+	Spleen	0.0121917
Mφ MGP+	Testis	0.0121917
Mφ MGP+	Liver	0.0116246
Mφ MGP+	Vagina	0.00850581
Mφ MGP+	Muscle	0.00765523
Mφ MGP+	Ligament	0.00708818
Mφ MGP+	Male urethra	0.00652112
Mφ MGP+	Uterus	0.0062376
Mφ MGP+	Anus	0.00538701
Mφ MGP+	Accessory genital gland	0.00453643
Mφ MGP+	Ureter	0.00396938
Mφ MGP+	Large intestine	0.00368585
Mφ MGP+	Adrenal gland	0.00340232
Mφ MGP+	Lymph nodes	0.00283527
Mφ MGP+	Female urethra	0.00198469
Mφ MGP+	Lung	0.00113411
Mφ MGP+	Brain stem	0.000850581
Mφ MGP+	Cerebral cortex	0.000850581
Mφ MGP+	Diaphragm	0.000567054
Mφ MGP+	Epididymis	0.000567054
Mφ MGP+	Bone marrow	0.000283527
Mφ MGP+	Cingulate gyrus	0.000283527
Mφ MGP+	Esophagus	0.000283527
Mφ MGP+	Olfactory bulb	0.000283527
Mφ MGP+	Pineal body	0.000283527
Mφ MGP+	Pituitary	0.000283527
Mφ MGP+	Stomach	0.000283527
Mφ MGP+	Tongue	0.000283527
Mφ MMP9+	Mammary gland	0.272059
Mφ MMP9+	Stomach	0.213235
Mφ MMP9+	Bone marrow	0.110294
Mφ MMP9+	Small intestine	0.0955882
Mφ MMP9+	Turbinate	0.0514706
Mφ MMP9+	Bronchi	0.0367647
Mφ MMP9+	Gallbladder	0.0367647
Mφ MMP9+	Lymph nodes	0.0367647
Mφ MMP9+	Large intestine	0.0294118
Mφ MMP9+	Kidney	0.0220588
Mφ MMP9+	Pancreas	0.0220588
Mφ MMP9+	Pituitary	0.0220588
Mφ MMP9+	Salivary gland	0.0147059
Mφ MMP9+	Spleen	0.0147059
Mφ MMP9+	Female urethra	0.00735294
Mφ MMP9+	Tongue	0.00735294
Mφ MMP9+	Trachea	0.00735294
Mφ PAEP+	Mammary gland	0.854355
Mφ PAEP+	Stomach	0.0320557
Mφ PAEP+	Small intestine	0.0188153
Mφ PAEP+	Large intestine	0.0160279
Mφ PAEP+	Epididymis	0.0146341
Mφ PAEP+	Trachea	0.00905923
Mφ PAEP+	Pituitary	0.00836237
Mφ PAEP+	Bronchi	0.00557491
Mφ PAEP+	Cerebral cortex	0.00487805
Mφ PAEP+	Esophagus	0.00487805
Mφ PAEP+	Gallbladder	0.00418118
Mφ PAEP+	Turbinate	0.00418118
Mφ PAEP+	Adrenal gland	0.00209059
Mφ PAEP+	Liver	0.00209059
Mφ PAEP+	Pineal body	0.00209059
Mφ PAEP+	Tongue	0.00209059
Mφ PAEP+	Anus	0.00139373
Mφ PAEP+	Cingulate gyrus	0.00139373
Mφ PAEP+	Kidney	0.00139373
Mφ PAEP+	Olfactory bulb	0.00139373
Mφ PAEP+	Salivary gland	0.00139373
Mφ PAEP+	Ureter	0.00139373
Mφ PAEP+	Cerebellum	0.000696864
Mφ PAEP+	Female urethra	0.000696864
Mφ PAEP+	Hypothalamus	0.000696864
Mφ PAEP+	Lymph nodes	0.000696864
Mφ PAEP+	Male urethra	0.000696864
Mφ PAEP+	Pancreas	0.000696864
Mφ PAEP+	Spinal cord	0.000696864
Mφ PAEP+	Spleen	0.000696864
Mφ PAEP+	Vagina	0.000696864
Mφ SCGB1D1+	Turbinate	0.195525
Mφ SCGB1D1+	Pharynx	0.174125
Mφ SCGB1D1+	Trachea	0.156615
Mφ SCGB1D1+	Bronchi	0.142023
Mφ SCGB1D1+	Esophagus	0.103113
Mφ SCGB1D1+	Tongue	0.100195
Mφ SCGB1D1+	Anus	0.0457198
Mφ SCGB1D1+	Salivary gland	0.036965
Mφ SCGB1D1+	Vocal cords	0.0194553
Mφ SCGB1D1+	Male urethra	0.0126459
Mφ SCGB1D1+	Accessory genital gland	0.00583658
Mφ SCGB1D1+	Adipose tissue	0.00194553
Mφ SCGB1D1+	Female urethra	0.00194553
Mφ SCGB1D1+	Cerebral cortex	0.000972763
Mφ SCGB1D1+	Olfactory bulb	0.000972763
Mφ SCGB1D1+	Pituitary	0.000972763
Mφ SCGB1D1+	Stomach	0.000972763
Mφ SPAG11+	Epididymis	0.941176
Mφ SPAG11+	Corpus callosum	0.0135747
Mφ SPAG11+	Hippocampus	0.00904977
Mφ SPAG11+	Cerebellum	0.00452489
Mφ SPAG11+	Cingulate gyrus	0.00452489
Mφ SPAG11+	Kidney	0.00452489
Mφ SPAG11+	Olfactory bulb	0.00452489
Mφ SPAG11+	Pancreas	0.00452489
Mφ SPAG11+	Spinal cord	0.00452489
Mφ SPAG11+	Striatum	0.00452489
Mφ SPAG11+	Thalamus	0.00452489
MG	Cerebral cortex	0.349215
MG	Thalamus	0.137708
MG	Cingulate gyrus	0.0991117
MG	Brain stem	0.0710954
MG	Cerebellum	0.0705186
MG	Hypothalamus	0.0494735
MG	Hippocampus	0.0463752
MG	Striatum	0.0456336
MG	Corpus callosum	0.0436724
MG	Spinal cord	0.0377725
MG	Olfactory bulb	0.0268627
MG	Pineal body	0.0168592
MG	Epididymis	0.00192818
MG	Retina	0.000922889
MG	Pituitary	0.000609766
MG	Lung	0.000461445
MG	Adipose tissue	0.000313123
MG	Bone marrow	0.000247202
MG	Heart	0.000230722
MG	Lymph nodes	0.000148321
MG	Mammary gland	9.89e-05
MG	Pancreas	9.89e-05
MG	Small intestine	9.89e-05
MG	Muscle	8.24e-05
MG	Spleen	8.24e-05
MG	Blood vessel	6.59e-05
MG	Kidney	4.94e-05
MG	Liver	4.94e-05
MG	Blood	3.3e-05
MG	Adrenal gland	3.3e-05
MG	Large intestine	3.3e-05
MG	Tonsil	3.3e-05
MG	Anus	1.65e-05
MG	Bronchi	1.65e-05
MG	Diaphragm	1.65e-05
MG	Ureter	1.65e-05
MG	Vagina	1.65e-05
MG CCL8+	Brain stem	0.235232
MG CCL8+	Spinal cord	0.224332
MG CCL8+	Cerebral cortex	0.130802
MG CCL8+	Corpus callosum	0.0822785
MG CCL8+	Olfactory bulb	0.0755978
MG CCL8+	Thalamus	0.0699719
MG CCL8+	Cingulate gyrus	0.0520394
MG CCL8+	Cerebellum	0.0372714
MG CCL8+	Hypothalamus	0.0242616
MG CCL8+	Pineal body	0.019339
MG CCL8+	Hippocampus	0.00984529
MG CCL8+	Male urethra	0.00949367
MG CCL8+	Striatum	0.00703235
MG CCL8+	Accessory genital gland	0.00668073
MG CCL8+	Pituitary	0.00492264
MG CCL8+	Testis	0.00281294
MG CCL8+	Retina	0.00246132
MG CCL8+	Epididymis	0.0021097
MG CCL8+	Heart	0.00105485
MG CCL8+	Kidney	0.000703235
MG CCL8+	Blood vessel	0.000351617
MG CCL8+	Adrenal gland	0.000351617
MG CCL8+	Large intestine	0.000351617
MG CCL8+	Liver	0.000351617
MG CCL8+	Mammary gland	0.000351617
MG IFIT1+	Cerebral cortex	0.165584
MG IFIT1+	Brain stem	0.150433
MG IFIT1+	Pineal body	0.107143
MG IFIT1+	Thalamus	0.0974026
MG IFIT1+	Olfactory bulb	0.0833333
MG IFIT1+	Cerebellum	0.0670996
MG IFIT1+	Spinal cord	0.0530303
MG IFIT1+	Hypothalamus	0.0519481
MG IFIT1+	Cingulate gyrus	0.030303
MG IFIT1+	Striatum	0.021645
MG IFIT1+	Corpus callosum	0.0183983
MG IFIT1+	Hippocampus	0.0183983
MG IFIT1+	Adipose tissue	0.0162338
MG IFIT1+	Blood	0.0151515
MG IFIT1+	Lymph nodes	0.0119048
MG IFIT1+	Adrenal gland	0.00865801
MG IFIT1+	Mammary gland	0.00865801
MG IFIT1+	Epididymis	0.00541126
MG IFIT1+	Heart	0.00541126
MG IFIT1+	Liver	0.00541126
MG IFIT1+	Small intestine	0.00541126
MG IFIT1+	Stomach	0.00541126
MG IFIT1+	Blood vessel	0.004329
MG IFIT1+	Male urethra	0.004329
MG IFIT1+	Spleen	0.004329
MG IFIT1+	Vagina	0.004329
MG IFIT1+	Anus	0.00324675
MG IFIT1+	Bone marrow	0.00324675
MG IFIT1+	Kidney	0.00324675
MG IFIT1+	Lung	0.00324675
MG IFIT1+	Accessory genital gland	0.0021645
MG IFIT1+	Pituitary	0.0021645
MG IFIT1+	Testis	0.0021645
MG IFIT1+	Diaphragm	0.00108225
MG IFIT1+	Esophagus	0.00108225
MG IFIT1+	Gallbladder	0.00108225
MG IFIT1+	Large intestine	0.00108225
MG IFIT1+	Muscle	0.00108225
MG IFIT1+	Pancreas	0.00108225
MG IFIT1+	Endometrium	0.00108225
MG IFIT1+	Retina	0.00108225
MG IFIT1+	Uterus	0.00108225
MG IFIT1+	Vocal cords	0.00108225
MG SPP1+	Spinal cord	0.187465
MG SPP1+	Cerebral cortex	0.148853
MG SPP1+	Pineal body	0.146055
MG SPP1+	Cerebellum	0.0677112
MG SPP1+	Cingulate gyrus	0.0677112
MG SPP1+	Olfactory bulb	0.0665921
MG SPP1+	Thalamus	0.0649133
MG SPP1+	Brain stem	0.0475658
MG SPP1+	Adipose tissue	0.0279799
MG SPP1+	Hypothalamus	0.0218243
MG SPP1+	Hippocampus	0.0201455
MG SPP1+	Striatum	0.0201455
MG SPP1+	Corpus callosum	0.0195859
MG SPP1+	Ureter	0.0167879
MG SPP1+	Pituitary	0.0128707
MG SPP1+	Heart	0.00951315
MG SPP1+	Stomach	0.00615557
MG SPP1+	Blood vessel	0.00559597
MG SPP1+	Large intestine	0.00559597
MG SPP1+	Muscle	0.00391718
MG SPP1+	Adrenal gland	0.00335758
MG SPP1+	Ligament	0.00335758
MG SPP1+	Pancreas	0.00335758
MG SPP1+	Vocal cords	0.00335758
MG SPP1+	Small intestine	0.00223839
MG SPP1+	Diaphragm	0.00167879
MG SPP1+	Lymph nodes	0.00167879
MG SPP1+	Mammary gland	0.00167879
MG SPP1+	Salivary gland	0.00167879
MG SPP1+	Anus	0.00111919
MG SPP1+	Blood	0.00111919
MG SPP1+	Bone marrow	0.00111919
MG SPP1+	Epididymis	0.00111919
MG SPP1+	Kidney	0.00111919
MG SPP1+	Lung	0.00111919
MG SPP1+	Retina	0.00111919
MG SPP1+	Spleen	0.00111919
MG SPP1+	Gallbladder	0.000559597
MG SPP1+	Tongue	0.000559597
MG SPP1+	Uterus	0.000559597
Peripheral MG	Epididymis	0.279152
Peripheral MG	Cerebral cortex	0.236749
Peripheral MG	Cerebellum	0.162544
Peripheral MG	Bone marrow	0.0353357
Peripheral MG	Olfactory bulb	0.0353357
Peripheral MG	Striatum	0.0318021
Peripheral MG	Pineal body	0.0282686
Peripheral MG	Spinal cord	0.024735
Peripheral MG	Thalamus	0.024735
Peripheral MG	Brain stem	0.0212014
Peripheral MG	Cingulate gyrus	0.0176678
Peripheral MG	Pancreas	0.0176678
Peripheral MG	Hippocampus	0.0106007
Peripheral MG	Hypothalamus	0.0106007
Peripheral MG	Mammary gland	0.0106007
Peripheral MG	Retina	0.0106007
Peripheral MG	Large intestine	0.00706714
Peripheral MG	Lung	0.00706714
Peripheral MG	Lymph nodes	0.00706714
Peripheral MG	Corpus callosum	0.00353357
Peripheral MG	Gallbladder	0.00353357
Peripheral MG	Heart	0.00353357
Peripheral MG	Liver	0.00353357
Peripheral MG	Small intestine	0.00353357
Peripheral MG	Stomach	0.00353357
Prolif Mφ	Lung	0.536671
Prolif Mφ	Blood vessel	0.0523865
Prolif Mφ	Adipose tissue	0.0488941
Prolif Mφ	Thalamus	0.0384168
Prolif Mφ	Hypothalamus	0.032596
Prolif Mφ	Mammary gland	0.0314319
Prolif Mφ	Vocal cords	0.0267753
Prolif Mφ	Liver	0.0256112
Prolif Mφ	Brain stem	0.0186263
Prolif Mφ	Cerebellum	0.0186263
Prolif Mφ	Heart	0.0139697
Prolif Mφ	Pituitary	0.0139697
Prolif Mφ	Striatum	0.0139697
Prolif Mφ	Male urethra	0.0128056
Prolif Mφ	Spinal cord	0.0128056
Prolif Mφ	Cerebral cortex	0.00931316
Prolif Mφ	Kidney	0.00931316
Prolif Mφ	Female urethra	0.00698487
Prolif Mφ	Hippocampus	0.00698487
Prolif Mφ	Olfactory bulb	0.00698487
Prolif Mφ	Spleen	0.00698487
Prolif Mφ	Gallbladder	0.00582072
Prolif Mφ	Lymph nodes	0.00582072
Prolif Mφ	Diaphragm	0.00465658
Prolif Mφ	Large intestine	0.00465658
Prolif Mφ	Bone marrow	0.00349243
Prolif Mφ	Ligament	0.00349243
Prolif Mφ	Pancreas	0.00349243
Prolif Mφ	Salivary gland	0.00349243
Prolif Mφ	Stomach	0.00349243
Prolif Mφ	Pineal body	0.00232829
Prolif Mφ	Small intestine	0.00232829
Prolif Mφ	Ureter	0.00232829
Prolif Mφ	Uterus	0.00232829
Prolif Mφ	Vagina	0.00232829
Prolif Mφ	Bronchi	0.00116414
Prolif Mφ	Cingulate gyrus	0.00116414
Prolif Mφ	Corpus callosum	0.00116414
Prolif Mφ	Adrenal gland	0.00116414
Prolif Mφ	Endometrium	0.00116414
Prolif MG	Cerebral cortex	0.166389
Prolif MG	Lymph nodes	0.133111
Prolif MG	Striatum	0.0965058
Prolif MG	Thalamus	0.0948419
Prolif MG	Hypothalamus	0.0648918
Prolif MG	Cerebellum	0.0615641
Prolif MG	Olfactory bulb	0.0532446
Prolif MG	Cingulate gyrus	0.0499168
Prolif MG	Brain stem	0.046589
Prolif MG	Corpus callosum	0.0232945
Prolif MG	Hippocampus	0.0232945
Prolif MG	Spinal cord	0.0232945
Prolif MG	Bone marrow	0.0216306
Prolif MG	Liver	0.0166389
Prolif MG	Pineal body	0.014975
Prolif MG	Adipose tissue	0.0133111
Prolif MG	Pancreas	0.0133111
Prolif MG	Stomach	0.00998336
Prolif MG	Adrenal gland	0.00831947
Prolif MG	Lung	0.00831947
Prolif MG	Spleen	0.00831947
Prolif MG	Kidney	0.00665557
Prolif MG	Large intestine	0.00665557
Prolif MG	Tonsil	0.00665557
Prolif MG	Blood	0.00499168
Prolif MG	Gallbladder	0.00499168
Prolif MG	Small intestine	0.00499168
Prolif MG	Epididymis	0.00332779
Prolif MG	Heart	0.00332779
Prolif MG	Ligament	0.00166389
Prolif MG	Mammary gland	0.00166389
Prolif MG	Endometrium	0.00166389
Prolif MG	Retina	0.00166389
RPMs	Spleen	0.95977
RPMs	Bone marrow	0.0249042
RPMs	Male urethra	0.00510856
RPMs	Epididymis	0.00255428
RPMs	Adipose tissue	0.00191571
RPMs	Adrenal gland	0.00191571
RPMs	Accessory genital gland	0.00127714
RPMs	Lymph nodes	0.00127714
RPMs	Vas deferens	0.00127714

## Sheet: representative genes
Macrophage subtypes	Representative genes
AMs	CD9, ACKR4, LGALS3, ISOC1, HNMT, MGST1
AMs HNMT+	CD9, ACKR4, LGALS3, ISOC1, HNMT, MGST1
AMs ISOC1+	CD9, ACKR4, LGALS3, ISOC1, HNMT, MGST1
AMs LGALS3+	CD9, ACKR4, LGALS3, ISOC1, HNMT, MGST1
AMs MGST1+	CD9, ACKR4, LGALS3, ISOC1, HNMT, MGST1
AMs MT1A+	CD9, ACKR4, LGALS3, ISOC1, HNMT, MGST1, MT1A
Mφ SLPI+	SLPI, UABP-2, RBP4, WFDC2
KCs	TIMD4, ID3, CLEC4F, PLAU
Mφ ALDOB+	ALDOB, UPB1, PCK1, ACSM4
Mφ BPIFB1+	BPIFB1, PIGR, OLFM4
Mφ CCL2+	CCL2, HBEGF, S100A2, CCL3L1
Mφ CCL4+	CCL4, HPGD, HES1, ADGRE5
Mφ CD209+	CD209, ETS1, CTSL
Mφ CLU+	CLU, CXCL14, SULT1A3, CYB561A3, DNASE1L3, IL18
Mφ DAB2+	DAB2, CD163, C1QB, C1QA, MRC1
Mφ FABP4+	FABP4, ITIH4, TCN1, CD36, PLIN2, CTSH, EMP1, CPM
Mφ IFITM3+	IFITM3, CCR2
Mφ LPL+	LPL, ITIH4, TCN1, CD36, PLIN2, CTSH, EMP1, CPM
Mφ LYVE1+	LYVE1, CCL14, PLAC9, PEPD, F13A1, C4BPA
Mφ MARCO+	MARCO, AQP9, S100A8, SELL, CALCRL, SERPINB2
Mφ MGP+	MGP, MFAP5
Mφ MMP9+	MMP9, C1QC, C1QB, C1QA
Mφ PAEP+	PAEP, PKIB, PRRG4
Mφ SCGB1D1+	SCGB1D1, PHEROC, BPIFA1, SAL1, OBP
Mφ SPAG11+	SPAG11, CST11, EDDM13, DEFB128, LCN8
MG	CALCR, P2RY12, C3
MG CCL8+	CALCR, P2RY12, CCL8
MG IFIT1+	CALCR, P2RY12, IFIT1
MG SPP1+	CALCR, P2RY12, SPP1
Peripheral MG	CALCR, P2RY12, SPINK14
Prolif Mφ	STMN1, TOP2A, CENPE, CENPF
Prolif MG	CALCR, P2RY12, C3, STMN1, TOP2A, CENPE, CENPF
RPMs	SPIC, AQP3, HMOX1, VCAM1, GPR82, ACTN1
