# Supplementary material for: Cross one single body 49 tissues single-cell transcriptome reveals detailed macrophage heterogeneity during pig pregnancy
Source: Front Immunol. 2025 Apr 2;16:1574120. doi: 10.3389/fimmu.2025.1574120 (PMC12000058; doi:10.3389/fimmu.2025.1574120)
Supplement: Supplementary file 2 [file DataSheet2.zip › Supplementary Tables/Supplementary Table 8.xlsx]

## Sheet: Sheet1
Supplementary Table 8. Differentially expressed genes between Mφ1 and Mφ2.
Gene	P-values	Average log2FC	Adjusted p-values	Group (Mφ2 vs Mφ1)
MRC1	2.16e-125	6.47067	2.61e-121	Up
C4BPA	1.18e-108	7.64593	1.43e-104	Up
UABP-2	1.13e-102	3.87283	1.36e-98	Up
CD209	3.01e-92	7.58722	3.64e-88	Up
ENSSSCG00000002749	4.2e-88	3.77849	5.08e-84	Up
SLPI	9.24e-86	4.12135	1.12e-81	Up
GPNMB	9.27e-77	6.81764	1.12e-72	Up
VIM	1.66e-73	4.3411	2e-69	Up
ENSSSCG00000005756	3.45e-71	3.73815	4.17e-67	Up
CD163	9.92e-67	3.522	1.2e-62	Up
ENSSSCG00000033457-CCL23	1.76e-66	4.48777	2.14e-62	Up
F13A1	3.76e-66	5.29978	4.55e-62	Up
CTSL	6.56e-66	5.97667	7.93e-62	Up
SLA-DRA	1.93e-61	-3.34591	2.33e-57	Down
CCL14	4.75e-61	5.13244	5.75e-57	Up
SPP1	1.53e-60	3.37292	1.85e-56	Up
SLA-DRB1	2.17e-58	-3.49289	2.63e-54	Down
ENSSSCG00000001456-DQA2	2.8e-58	-3.37799	3.39e-54	Down
SLA-DQB1	7.95e-58	-2.80409	9.62e-54	Down
LGALS1	1.65e-57	4.55454	2e-53	Up
LYVE1	9.96e-57	6.50586	1.2e-52	Up
ENSSSCG00000035736-CCL24	1.23e-56	8.84791	1.49e-52	Up
CTSB	2.91e-55	2.7515	3.52e-51	Up
S100A4	3.51e-55	6.32713	4.25e-51	Up
ENSSSCG00000033262-HG2A	1.41e-54	-2.26315	1.71e-50	Down
GPR183	2.06e-53	-2.83185	2.49e-49	Down
C3	1.01e-52	-4.47813	1.22e-48	Down
ENSSSCG00000014812-FOLR2	1.54e-52	6.34078	1.86e-48	Up
LGMN	2.14e-52	3.10706	2.58e-48	Up
EMP1	9.17e-51	4.6435	1.11e-46	Up
SAT1	4.26e-50	-1.52148	5.16e-46	Down
CTSH	6.27e-50	3.35573	7.59e-46	Up
RNF128	1.17e-49	-4.11041	1.42e-45	Down
TMSB10	1.31e-49	1.75072	1.58e-45	Up
ENSSSCG00000033010-AHNK	2.19e-49	4.19175	2.65e-45	Up
RBP4	2.57e-47	4.03339	3.12e-43	Up
RND3	6.28e-47	4.22867	7.61e-43	Up
ENSSSCG00000028674-CR2	5.52e-44	8.05229	6.68e-40	Up
MTSS1	1.64e-42	5.43155	1.99e-38	Up
ENSSSCG00000028322	6.39e-40	-1.95407	7.73e-36	Down
CALML4	4.75e-39	3.82959	5.75e-35	Up
SDC2	6.47e-39	4.17705	7.83e-35	Up
S100A10	1.03e-38	2.13317	1.25e-34	Up
IFI6	2.62e-38	-2.42349	3.17e-34	Down
TGFBI	5.07e-36	2.93595	6.14e-32	Up
ENSSSCG00000013556-AGRE1	2.65e-35	5.99841	3.2e-31	Up
F5	5.73e-35	5.13706	6.93e-31	Up
TCN2	9.45e-35	3.85939	1.14e-30	Up
FAM111A	5.95e-34	4.08484	7.2e-30	Up
LGALS3	6.21e-34	4.46354	7.51e-30	Up
PECAM1	1.83e-33	4.00366	2.22e-29	Up
NIBAN1	3.74e-33	3.55827	4.52e-29	Up
TXN	3.77e-33	2.24222	4.56e-29	Up
CD68	6.24e-33	1.87322	7.55e-29	Up
SELENOP	9.44e-33	1.38052	1.14e-28	Up
DDX5	3.4e-32	-1.24752	4.12e-28	Down
PLAC9	9.07e-32	3.59682	1.1e-27	Up
ENSSSCG00000006793	1.21e-31	7.70638	1.46e-27	Up
ENSSSCG00000037142-CRIP1	1.38e-31	2.34781	1.67e-27	Up
CD14	1.92e-31	3.44802	2.33e-27	Up
ENSSSCG00000033909-GIMA1	4.58e-31	-1.39814	5.54e-27	Down
ENSSSCG00000021576-CD83	5.41e-31	-1.76893	6.54e-27	Down
SKIL	1.1e-30	-2.04862	1.33e-26	Down
CD44	1.45e-30	2.97442	1.76e-26	Up
ENSSSCG00000039894-CD99	1.8e-30	2.15233	2.18e-26	Up
ANXA1	2.6e-30	1.64949	3.14e-26	Up
VAT1	5.99e-30	3.91979	7.25e-26	Up
ENSSSCG00000048856	9.66e-30	-0.959059	1.17e-25	Stable
ENSSSCG00000006455-CD5L	2.19e-29	7.36518	2.65e-25	Up
IQGAP1	2.25e-29	1.88907	2.72e-25	Up
HSD11B1	2.29e-29	4.47902	2.77e-25	Up
BCL2A1	2.39e-29	-1.83666	2.89e-25	Down
IQGAP2	2.94e-29	2.62946	3.56e-25	Up
INSIG1	8.55e-29	-2.3001	1.03e-24	Down
TXNIP	9.9e-29	2.61772	1.2e-24	Up
LIPA	1.07e-28	2.16155	1.29e-24	Up
CSTB	2.3e-28	2.60378	2.79e-24	Up
DAB2	5.46e-28	2.20911	6.6e-24	Up
GNS	1.35e-27	1.98041	1.63e-23	Up
YBX3	3.07e-27	3.40351	3.72e-23	Up
RETREG1	6.85e-27	4.69941	8.28e-23	Up
ENSSSCG00000026043-TGM3	9.19e-27	3.74381	1.11e-22	Up
ARL6IP5	1.9e-26	3.11962	2.3e-22	Up
PMP22	3.62e-26	3.58795	4.38e-22	Up
ARSK	3.75e-26	4.86502	4.54e-22	Up
ENSSSCG00000017749-EVI2A	5e-26	-2.11368	6.05e-22	Down
MS4A2	5.51e-26	3.76576	6.67e-22	Up
ENSSSCG00000017920-CXL16	1.25e-25	-2.59457	1.52e-21	Down
MAMDC2	1.31e-25	4.43054	1.58e-21	Up
TNS1	1.32e-25	4.58902	1.59e-21	Up
CAPG	1.6e-25	3.18315	1.93e-21	Up
PLET1	2.15e-25	5.28178	2.6e-21	Up
STAB1	3.13e-25	3.667	3.79e-21	Up
EMILIN2	4.02e-25	3.85807	4.86e-21	Up
PEPD	4.2e-25	2.87414	5.09e-21	Up
STPG4	4.78e-25	1.1339	5.78e-21	Up
ACP5	8.69e-25	1.45013	1.05e-20	Up
CTSA	1.98e-24	2.06348	2.39e-20	Up
REEP5	2.62e-24	1.83146	3.17e-20	Up
SLC27A6	3.78e-24	3.23872	4.57e-20	Up
FTL	4.98e-24	1.3978	6.02e-20	Up
ASAH1	8.67e-24	1.93251	1.05e-19	Up
TSPAN12	9.33e-24	3.92944	1.13e-19	Up
ENSSSCG00000006418-MNDA	2.47e-23	-1.43868	2.99e-19	Down
ANXA2	2.97e-23	2.52821	3.6e-19	Up
NRP1	3.37e-23	2.21204	4.08e-19	Up
NPC2	9.21e-23	1.1223	1.11e-18	Up
RARRES1	1.34e-22	2.93204	1.62e-18	Up
MAF	1.37e-22	2.04767	1.65e-18	Up
CYBRD1	1.56e-22	2.33086	1.89e-18	Up
COLEC12	3.12e-22	3.83666	3.77e-18	Up
TSC22D3	4.11e-22	2.48974	4.98e-18	Up
ENSSSCG00000006395-TAGL2	8.47e-22	1.97151	1.02e-17	Up
CXCL14	2.43e-21	-3.86548	2.94e-17	Down
IFI30	4.17e-21	1.56374	5.05e-17	Up
CEBPB	4.92e-21	1.9326	5.96e-17	Up
CLU	6.24e-21	3.60245	7.55e-17	Up
ENSSSCG00000014565-IFM1	8.17e-21	-1.92794	9.89e-17	Down
ENSSSCG00000040826-CLC4A	8.19e-21	5.65797	9.9e-17	Up
ENSSSCG00000025644-CD1A	8.71e-21	5.49406	1.05e-16	Up
PLA2G7	1.57e-20	1.77123	1.9e-16	Up
ENSSSCG00000003253-MYADM	2.03e-20	2.74532	2.46e-16	Up
H3-3B	2.3e-20	-1.17412	2.78e-16	Down
FKBP5	2.61e-20	2.01523	3.16e-16	Up
PLD3	5.45e-20	1.97279	6.6e-16	Up
ENSSSCG00000001927-HEXA	7.55e-20	1.90329	9.13e-16	Up
GLB1	9.51e-20	3.87778	1.15e-15	Up
ANXA4	1.07e-19	2.06158	1.29e-15	Up
TFF2	1.32e-19	5.04902	1.6e-15	Up
CPM	1.58e-19	2.15007	1.91e-15	Up
SLC4A7	1.98e-19	-2.72628	2.4e-15	Down
NR4A2	2.83e-19	-2.11534	3.42e-15	Down
CCL8	4.43e-19	-2.74506	5.37e-15	Down
TAGAP	6.76e-19	-1.47436	8.17e-15	Down
HBEGF	8.26e-19	-2.51351	9.99e-15	Down
ENSSSCG00000042589	1.19e-18	6.70437	1.44e-14	Up
ENSSSCG00000050649	1.4e-18	3.13513	1.69e-14	Up
NKG7	1.58e-18	1.94387	1.92e-14	Up
ECM1	1.87e-18	2.20319	2.26e-14	Up
PLAU	1.99e-18	-2.27848	2.41e-14	Down
BCAT1	2.17e-18	1.91046	2.62e-14	Up
ENSSSCG00000020967-CD3CH	3.12e-18	3.81113	3.78e-14	Up
LAMP1	3.57e-18	1.66024	4.32e-14	Up
CTSZ	3.76e-18	1.7553	4.55e-14	Up
RCAN1	4.35e-18	-3.71684	5.27e-14	Down
SELL	5.62e-18	2.6597	6.81e-14	Up
LMNA	5.87e-18	2.73967	7.1e-14	Up
ENSSSCG00000022925-GTR3	6.36e-18	-1.4457	7.7e-14	Down
RAP2A	7.23e-18	3.13599	8.75e-14	Up
TPPP3	1.09e-17	4.22617	1.32e-13	Up
PRRG4	1.23e-17	-2.44999	1.49e-13	Down
FNDC3B	1.83e-17	2.00498	2.22e-13	Up
EEA1	2e-17	1.75335	2.42e-13	Up
ENSSSCG00000013100-M4A4A	2.26e-17	2.14204	2.73e-13	Up
ENSSSCG00000026653-PILRA	2.29e-17	4.02859	2.77e-13	Up
MMP9	2.6e-17	4.35576	3.14e-13	Up
GADD45A	2.64e-17	2.69227	3.2e-13	Up
TIMP2	5.3e-17	1.50597	6.41e-13	Up
STOM	5.52e-17	2.47882	6.68e-13	Up
MSR1	5.93e-17	2.10674	7.17e-13	Up
APLP2	6.86e-17	2.2897	8.3e-13	Up
AP2M1	1.38e-16	1.69414	1.66e-12	Up
NR4A3	1.38e-16	-1.95779	1.67e-12	Down
ACKR3	1.39e-16	3.99445	1.68e-12	Up
FOLR1	1.86e-16	1.23788	2.26e-12	Up
CP	2.05e-16	3.8366	2.48e-12	Up
LY9	2.13e-16	3.40775	2.58e-12	Up
ARNT	2.29e-16	5.1287	2.77e-12	Up
CD9	2.4e-16	2.61225	2.91e-12	Up
PMAIP1	2.69e-16	-2.0357	3.25e-12	Down
VWA5A	2.72e-16	4.22608	3.29e-12	Up
FABP4	2.72e-16	7.90514	3.29e-12	Up
TCN1	3.24e-16	4.96203	3.92e-12	Up
ENSSSCG00000035724	3.78e-16	5.22094	4.58e-12	Up
SH3BGRL3	4.7e-16	1.20948	5.68e-12	Up
FCGR1A	6.14e-16	-2.80655	7.43e-12	Down
MAN1A1	6.41e-16	3.5959	7.76e-12	Up
ENSSSCG00000038429	6.94e-16	3.74679	8.4e-12	Up
PLBD1	7.23e-16	2.47061	8.75e-12	Up
ENSSSCG00000006350-FCG2B	7.54e-16	1.80773	9.12e-12	Up
CFD	8.3e-16	1.72182	1e-11	Up
SLC16A7	1.02e-15	1.75559	1.23e-11	Up
PEAK1	1.15e-15	2.76045	1.4e-11	Up
CTSD	1.49e-15	1.79663	1.8e-11	Up
ENSSSCG00000010401-WAC2C	1.84e-15	1.80957	2.23e-11	Up
KLF4	2.04e-15	1.82719	2.47e-11	Up
RASGRP3	2.24e-15	3.96124	2.71e-11	Up
RAB8B	2.41e-15	1.62004	2.92e-11	Up
ENSSSCG00000031023	2.67e-15	3.33655	3.23e-11	Up
C5AR1	2.86e-15	1.35701	3.46e-11	Up
RPS27L	2.92e-15	1.47507	3.54e-11	Up
ECE1	3.12e-15	2.65345	3.77e-11	Up
DNASE2	3.62e-15	1.50828	4.38e-11	Up
SGK1	3.79e-15	-0.931741	4.58e-11	Stable
ACVRL1	4.2e-15	3.76676	5.08e-11	Up
ENSSSCG00000037071-TM256	4.29e-15	1.64951	5.19e-11	Up
ANXA5	4.71e-15	1.3846	5.7e-11	Up
CD4	5.64e-15	4.98868	6.82e-11	Up
RAMP2	5.97e-15	-4.3585	7.23e-11	Down
SF3B1	6.06e-15	-1.10001	7.33e-11	Down
CFP	6.83e-15	2.84423	8.26e-11	Up
VSIG4	6.85e-15	1.32693	8.29e-11	Up
ENSSSCG00000009240-PLAC8	6.86e-15	-1.76283	8.3e-11	Down
SYPL1	8.05e-15	1.94152	9.74e-11	Up
EPB41L3	8.06e-15	1.64242	9.75e-11	Up
NCF2	8.75e-15	1.94568	1.06e-10	Up
GUSB	1e-14	1.90541	1.21e-10	Up
ENSSSCG00000038506-MCP	1.21e-14	1.44778	1.47e-10	Up
ENSSSCG00000034555-KLRF1	1.44e-14	-1.50666	1.74e-10	Down
DOCK10	1.49e-14	-2.16318	1.81e-10	Down
SOD2	1.59e-14	1.85167	1.93e-10	Up
CASP1	1.69e-14	-2.49902	2.05e-10	Down
ISG12(A)	2.03e-14	-2.29715	2.46e-10	Down
IFI44L	2.1e-14	-2.17781	2.55e-10	Down
EPS8	3.09e-14	2.16316	3.74e-10	Up
OAS2	3.12e-14	-2.73084	3.78e-10	Down
SLA-DMA	3.17e-14	-1.75524	3.83e-10	Down
THRB	3.34e-14	7.54707	4.05e-10	Up
ENSSSCG00000039214	3.54e-14	-2.26789	4.29e-10	Down
CALM1	4.89e-14	0.844578	5.91e-10	Stable
GP91-PHOX	4.99e-14	1.31111	6.04e-10	Up
GAS7	5.76e-14	3.12884	6.97e-10	Up
SULT2A1	6.08e-14	5.91143	7.35e-10	Up
ENSSSCG00000017146-RN213	6.92e-14	-2.42822	8.37e-10	Down
ENSSSCG00000024911	8.87e-14	2.47505	1.07e-09	Up
FCRL3	1.08e-13	-3.01735	1.3e-09	Down
CTSC	1.36e-13	1.25344	1.65e-09	Up
SNX2	1.55e-13	1.15616	1.88e-09	Up
ENSSSCG00000018061	1.76e-13	-0.816441	2.13e-09	Stable
DHRS7	2.18e-13	2.07198	2.64e-09	Up
ATP6V1F	2.24e-13	1.66909	2.72e-09	Up
P2RY13	2.42e-13	-3.69104	2.93e-09	Down
EMP3	2.63e-13	1.44169	3.18e-09	Up
TMEM35B	3.07e-13	1.59198	3.72e-09	Up
ATP6	3.31e-13	0.455109	4e-09	Stable
NR4A1	3.54e-13	-1.24914	4.28e-09	Down
FCER1G	3.81e-13	0.806388	4.61e-09	Stable
TPST2	4.26e-13	2.7826	5.16e-09	Up
GLUL	4.66e-13	1.28383	5.63e-09	Up
ID2	4.74e-13	-0.89946	5.74e-09	Stable
ENSSSCG00000033382-MUC5A	4.97e-13	6.9892	6.01e-09	Up
ANXA6	5.07e-13	3.89202	6.14e-09	Up
SLA-DMB	5.72e-13	-1.3617	6.92e-09	Down
CANX	6.38e-13	1.00046	7.73e-09	Up
NCOA4	7.82e-13	1.73897	9.46e-09	Up
GRN	7.98e-13	1.50726	9.66e-09	Up
S100A2	9.29e-13	-1.73675	1.12e-08	Down
MYO7A	9.98e-13	5.38835	1.21e-08	Up
FJX1	9.99e-13	3.02618	1.21e-08	Up
CST3	1.05e-12	-0.515541	1.27e-08	Stable
ELF1	1.09e-12	-1.42773	1.32e-08	Down
PSAP	1.29e-12	0.917258	1.56e-08	Stable
CD200R1	1.33e-12	1.86477	1.61e-08	Up
CLEC2B	1.44e-12	-2.16079	1.74e-08	Down
FCHO2	1.51e-12	-1.16316	1.83e-08	Down
SCARB2	1.57e-12	1.24245	1.89e-08	Up
RGS10	1.87e-12	-1.36814	2.26e-08	Down
UBC	1.98e-12	-0.982171	2.4e-08	Stable
ELL2	1.98e-12	2.43146	2.4e-08	Up
YBX1	2.33e-12	1.23714	2.81e-08	Up
ENSSSCG00000000657-CLC2D	2.33e-12	-1.53344	2.82e-08	Down
BIRC2	2.44e-12	-0.931595	2.96e-08	Stable
CD300C	2.65e-12	2.03263	3.21e-08	Up
PARP14	2.84e-12	-1.75915	3.44e-08	Down
BHLHE40	2.87e-12	-2.0796	3.48e-08	Down
FOS	2.92e-12	0.992932	3.53e-08	Stable
CPQ	3.14e-12	2.24115	3.8e-08	Up
UGP2	3.41e-12	1.71168	4.13e-08	Up
MX1	3.48e-12	-2.43935	4.21e-08	Down
CALCRL	3.8e-12	2.26479	4.6e-08	Up
HSPB6	3.98e-12	3.54837	4.82e-08	Up
AGAP1	5.96e-12	2.1029	7.21e-08	Up
ACO1	6.3e-12	1.74233	7.63e-08	Up
ASB9	6.32e-12	3.56557	7.64e-08	Up
CXCL8	7.25e-12	-1.89556	8.78e-08	Down
RGS1	7.58e-12	-0.881043	9.17e-08	Stable
RAB7B	8.31e-12	3.67611	1.01e-07	Up
ENSSSCG00000024973-GBP2	9.5e-12	-3.02687	1.15e-07	Down
KLF2	1.3e-11	1.79915	1.58e-07	Up
SEPTIN11	1.38e-11	4.54012	1.66e-07	Up
TSPO	1.41e-11	1.39878	1.71e-07	Up
TBXAS1	1.48e-11	4.7658	1.79e-07	Up
TPST1	1.57e-11	2.22663	1.9e-07	Up
ATP6V1B2	1.8e-11	1.42462	2.18e-07	Up
ENSSSCG00000012746-VMA21	1.99e-11	1.534	2.41e-07	Up
ENSSSCG00000014197-S2546	2.16e-11	3.05213	2.61e-07	Up
ADGRL2	2.32e-11	2.62861	2.81e-07	Up
SLA-DOA	2.62e-11	-3.24129	3.17e-07	Down
PTPRC	2.8e-11	-0.715392	3.39e-07	Stable
ENSSSCG00000046054	3.06e-11	-1.66291	3.7e-07	Down
SLC40A1	3.1e-11	2.00049	3.76e-07	Up
IL18	3.2e-11	-2.10387	3.87e-07	Down
S100G	3.83e-11	-2.73054	4.63e-07	Down
RAB5C	3.86e-11	1.59782	4.67e-07	Up
ENSSSCG00000015664-DAF	3.88e-11	2.34703	4.69e-07	Up
ENSSSCG00000032591-IFM2	4.37e-11	-2.67549	5.29e-07	Down
FGL2	4.75e-11	-1.33714	5.75e-07	Down
PLVAP	4.82e-11	-3.60983	5.84e-07	Down
GBA	5.03e-11	1.60826	6.09e-07	Up
ZFP36L1	5.39e-11	-1.01665	6.53e-07	Down
PPP2CB	5.42e-11	1.64809	6.56e-07	Up
ENSSSCG00000043761	5.7e-11	1.61445	6.89e-07	Up
HEBP1	6.06e-11	1.80944	7.34e-07	Up
S100A11	6.08e-11	0.737011	7.36e-07	Stable
UHRF1BP1L	6.12e-11	2.42296	7.4e-07	Up
IGF2R	6.43e-11	1.69349	7.78e-07	Up
LRPAP1	6.58e-11	2.25008	7.96e-07	Up
BRI3	6.62e-11	2.34567	8.01e-07	Up
TREM2	6.74e-11	2.19057	8.15e-07	Up
RGL1	6.86e-11	2.02288	8.3e-07	Up
ENSSSCG00000038991-S10AD	7.74e-11	2.14951	9.37e-07	Up
COL3A1	8.13e-11	-1.03754	9.84e-07	Down
COX2	8.44e-11	0.448255	1.02e-06	Stable
PIK3IP1	1.03e-10	3.52885	1.24e-06	Up
GGH	1.05e-10	1.4584	1.27e-06	Up
TREH	1.09e-10	6.77595	1.32e-06	Up
CAST	1.12e-10	1.24584	1.36e-06	Up
AQP9	1.14e-10	4.52561	1.38e-06	Up
ENSSSCG00000047299	1.2e-10	-0.447318	1.45e-06	Stable
GALK2	1.38e-10	2.06359	1.68e-06	Up
RPL37	1.63e-10	-0.510545	1.97e-06	Stable
PDE7B	1.73e-10	4.51916	2.1e-06	Up
PCMT1	1.75e-10	1.40737	2.11e-06	Up
TSPAN11	1.84e-10	5.63382	2.23e-06	Up
MEP1B	2.02e-10	5.04525	2.44e-06	Up
GAREM2	2.08e-10	4.71654	2.52e-06	Up
RELL1	2.11e-10	1.74442	2.55e-06	Up
SLC1A5	2.16e-10	2.1604	2.61e-06	Up
HAVCR2	2.2e-10	-4.16369	2.66e-06	Down
IGF1	2.39e-10	2.43817	2.9e-06	Up
ENSSSCG00000016184	2.47e-10	3.16279	2.98e-06	Up
RPL3	2.6e-10	-1.00502	3.14e-06	Down
PRDM1	2.78e-10	-2.27031	3.36e-06	Down
ITGB2	2.85e-10	1.29052	3.45e-06	Up
CTRC	3.18e-10	1.61862	3.85e-06	Up
B2M	3.25e-10	-0.493282	3.93e-06	Stable
CHD9	3.46e-10	-1.58343	4.19e-06	Down
DYNLT3	3.7e-10	1.2811	4.48e-06	Up
ARFIP1	3.73e-10	1.29646	4.51e-06	Up
SH3GLB1	4.44e-10	1.18563	5.38e-06	Up
PLAUR	4.54e-10	-1.51158	5.49e-06	Down
MYO5A	4.84e-10	0.965673	5.85e-06	Stable
NFKBIA	4.97e-10	1.06163	6.01e-06	Up
ENSSSCG00000011603-TMM43	5.22e-10	2.35453	6.32e-06	Up
TGFBR3	5.25e-10	3.16367	6.35e-06	Up
ENSSSCG00000036224-KVD28	5.52e-10	-1.35656	6.68e-06	Down
CD2	5.79e-10	-3.04246	7.01e-06	Down
FUNDC1	6.19e-10	-1.60301	7.49e-06	Down
ANXA11	6.26e-10	1.55237	7.57e-06	Up
GPX4	6.6e-10	1.28013	7.99e-06	Up
GSN	7.66e-10	1.87859	9.27e-06	Up
CYP7A1	7.82e-10	3.99248	9.46e-06	Up
CAPN2	8.96e-10	1.93141	1.08e-05	Up
RTN4	9.95e-10	1.29168	1.2e-05	Up
OAS1	1.25e-09	-3.44242	1.52e-05	Down
ENSSSCG00000041738-LIRA2	1.34e-09	1.34612	1.62e-05	Up
ACADM	1.4e-09	1.10151	1.69e-05	Up
NACC2	1.61e-09	6.19937	1.95e-05	Up
TMEM254	1.67e-09	1.68581	2.02e-05	Up
HEXB	1.78e-09	1.39916	2.15e-05	Up
CREG1	2.06e-09	1.11648	2.49e-05	Up
TAMALIN	2.07e-09	-4.14286	2.5e-05	Down
SH3BP5	2.13e-09	4.25002	2.57e-05	Up
MSN	2.32e-09	1.01148	2.81e-05	Up
TMED10	2.41e-09	1.12152	2.92e-05	Up
CLTC	2.55e-09	1.14312	3.08e-05	Up
ATP6V1A	2.88e-09	1.11664	3.49e-05	Up
REXO2	3.09e-09	1.73066	3.74e-05	Up
CX3CR1	3.22e-09	-2.31908	3.9e-05	Down
SERF2	3.46e-09	0.578384	4.19e-05	Stable
MX2	3.86e-09	-1.40796	4.67e-05	Down
PHACTR1	4.01e-09	-0.715539	4.86e-05	Stable
FABP5	4.26e-09	1.15526	5.15e-05	Up
LAMP2	4.4e-09	0.803827	5.33e-05	Stable
DDX3X	5.36e-09	-0.680367	6.48e-05	Stable
GLMP	5.49e-09	1.43913	6.64e-05	Up
TSPAN3	5.92e-09	1.57312	7.17e-05	Up
ITGAM	6e-09	1.23032	7.26e-05	Up
VAV3	6.03e-09	2.13457	7.3e-05	Up
GNPTAB	6.37e-09	1.67142	7.71e-05	Up
AP1B1	6.39e-09	1.62318	7.74e-05	Up
IFIT1	6.47e-09	-1.80998	7.83e-05	Down
SERPING1	6.51e-09	-1.31197	7.88e-05	Down
ENSSSCG00000012046-SI11A	6.53e-09	1.13706	7.9e-05	Up
TRAK2	6.66e-09	1.77034	8.06e-05	Up
PLSCR4	7.01e-09	4.24987	8.49e-05	Up
ASPA	7.21e-09	2.41769	8.73e-05	Up
PDIA3	7.33e-09	0.933367	8.87e-05	Stable
RHOA	7.33e-09	0.883193	8.87e-05	Stable
CCNYL1	9.1e-09	1.99873	0.000110151	Up
CXCL10	9.1e-09	-4.83067	0.000110156	Down
DUSP1	9.38e-09	0.950777	0.00011354	Stable
PHACTR2	9.67e-09	2.95872	0.000116994	Up
ENSSSCG00000043173	9.9e-09	-4.55746	0.000119834	Down
RETSAT	1.01e-08	1.80293	0.000122702	Up
DST	1.12e-08	-2.83396	0.000134966	Down
ATP6AP2	1.18e-08	1.16863	0.000142435	Up
RNASE4	1.19e-08	1.26821	0.000143643	Up
PPT1	1.26e-08	1.00308	0.000152173	Up
HNRNPH1	1.36e-08	-0.983321	0.000164582	Stable
FCGRT	1.38e-08	1.25864	0.000166821	Up
DENND4C	1.56e-08	1.7636	0.00018844	Up
ENO1	1.56e-08	1.2633	0.000189117	Up
TMOD3	1.71e-08	1.12891	0.000206962	Up
TBC1D9B	1.87e-08	1.15598	0.000226789	Up
SNAPC1	1.88e-08	-1.54472	0.000227174	Down
HDAC9	1.93e-08	2.20666	0.000233542	Up
CERS2	1.98e-08	1.71263	0.000239264	Up
RCN2	2.16e-08	0.999306	0.000261845	Stable
PRPF4B	2.21e-08	-1.55378	0.00026725	Down
ACSL4	2.29e-08	1.19335	0.000276773	Up
VCAM1	2.3e-08	-1.14287	0.000278136	Down
CKB	2.36e-08	-3.72979	0.00028605	Down
ADH1C	2.38e-08	6.46138	0.000288529	Up
ENSSSCG00000051005	2.38e-08	6.49405	0.000288529	Up
TMEM236	2.38e-08	6.43883	0.000288529	Up
PGAM1	2.48e-08	1.36346	0.000299909	Up
LAMTOR2	2.77e-08	1.16998	0.000334724	Up
COX3	2.92e-08	0.342887	0.000353702	Stable
LPL	2.98e-08	4.22994	0.000360197	Up
RBPJ	2.99e-08	0.969825	0.000362116	Stable
SLC26A11	3.05e-08	3.53109	0.000369652	Up
ATP5IF1	3.23e-08	1.01001	0.000391019	Up
APOE	3.25e-08	-1.17497	0.000393282	Down
TPP1	3.41e-08	1.27362	0.000412091	Up
RAB7A	3.62e-08	0.936093	0.00043864	Stable
ENSSSCG00000050689-HPT	3.64e-08	4.26695	0.000439999	Up
TIMP1	3.83e-08	1.3693	0.000463232	Up
NT5E	3.85e-08	5.61767	0.000466216	Up
ENSSSCG00000048323	3.91e-08	4.87765	0.000473214	Up
FGFR1	4.03e-08	5.41013	0.000487515	Up
STAT1	4.12e-08	-1.17484	0.000499102	Down
CREM	4.53e-08	-1.07231	0.000547764	Down
BANK1	4.55e-08	-1.05349	0.000550092	Down
ZBTB38	4.56e-08	1.0631	0.000552152	Up
OSBPL1A	4.82e-08	1.16344	0.000583343	Up
CDK14	5.16e-08	2.5412	0.000624037	Up
ENSSSCG00000020790-CSN9	5.2e-08	0.910727	0.000629493	Stable
GPI	5.6e-08	1.39362	0.000677209	Up
ITGA4	5.63e-08	1.43512	0.000681387	Up
EIF2AK2	5.64e-08	-1.38709	0.000683095	Down
ND1	5.67e-08	0.518391	0.00068641	Stable
TMEM189	5.82e-08	1.87886	0.000704281	Up
TMEM30A	5.83e-08	1.20631	0.000705417	Up
TLR3	5.86e-08	-1.96438	0.000708774	Down
NBN	6.38e-08	-1.84274	0.000772063	Down
SLC6A6	7.13e-08	3.18665	0.000862226	Up
TIAM1	7.47e-08	2.91094	0.000903343	Up
ENSSSCG00000012074-BACE2	7.61e-08	3.11624	0.000920315	Up
TMSB4X	8.2e-08	-0.304752	0.000992153	Stable
EFHD1	8.31e-08	3.88797	0.00100618	Up
ENSSSCG00000001930-PARP6	8.32e-08	1.26608	0.00100734	Up
TNS3	8.87e-08	1.84947	0.00107323	Up
SLC15A3	9.81e-08	1.68592	0.00118739	Up
PARP4	1.01e-07	1.34215	0.00122255	Up
ACTN1	1.09e-07	2.64884	0.00132386	Up
ATP5MG	1.2e-07	0.856149	0.00144888	Stable
DDX41	1.21e-07	2.51253	0.001466	Up
ACTR3	1.27e-07	0.904067	0.00153436	Stable
S100A12	1.34e-07	-0.444089	0.00161554	Stable
ENSSSCG00000010525-P4K2A	1.35e-07	1.36253	0.00163513	Up
NECAP1	1.39e-07	1.41336	0.00167747	Up
CSRP1	1.4e-07	2.3795	0.00169687	Up
PON2	1.41e-07	2.30894	0.00171225	Up
ADA2	1.45e-07	-2.4083	0.00175841	Down
MFSD1	1.55e-07	1.23356	0.00187619	Up
CTNNA1	1.64e-07	1.30203	0.00198652	Up
SGSH	1.66e-07	3.71417	0.00201153	Up
XG	1.7e-07	3.7921	0.00205708	Up
AP2A2	1.8e-07	1.44326	0.00217542	Up
GLUD1	1.94e-07	1.10194	0.00234809	Up
LY75	1.99e-07	-5.32181	0.00240507	Down
SOD3	2.01e-07	2.49489	0.00243192	Up
RUNX3	2.09e-07	-4.92488	0.00252871	Down
SNAI2	2.1e-07	2.33838	0.00254551	Up
NFIL3	2.1e-07	1.13551	0.0025471	Up
MBNL1	2.11e-07	-0.713354	0.00255503	Stable
PLEKHA5	2.12e-07	-3.02014	0.00256313	Down
SCP2	2.14e-07	0.783082	0.00258661	Stable
ARPC5	2.16e-07	0.836541	0.00261579	Stable
GLIPR2	2.22e-07	1.62944	0.00269142	Up
NPTN	2.24e-07	1.27974	0.0027141	Up
COLGALT1	2.25e-07	1.73799	0.0027185	Up
GNPDA1	2.27e-07	1.45679	0.00275106	Up
ARHGAP15	2.28e-07	-2.06544	0.00276146	Down
P2RY14	2.29e-07	1.3689	0.00277113	Up
BIN2	2.36e-07	-2.7164	0.00285931	Down
DENND3	2.75e-07	2.38013	0.00332802	Up
ERO1B	2.77e-07	-1.90488	0.00335058	Down
ARHGAP20	2.8e-07	-4.53139	0.00338272	Down
TENT5C	2.81e-07	-1.3751	0.00340616	Down
IL1A	2.86e-07	-1.70745	0.00346064	Down
ITGA5	2.93e-07	4.23567	0.00354263	Up
PDHX	3.01e-07	2.05384	0.00363963	Up
ROBO1	3.26e-07	3.83893	0.00394334	Up
PDGFC	3.32e-07	1.75379	0.00401733	Up
ENSSSCG00000042179	3.39e-07	2.32767	0.00409882	Up
MCTP1	3.52e-07	2.60763	0.00426013	Up
SERPINA3-2	3.55e-07	6.23853	0.00430009	Up
CALU	3.77e-07	1.02358	0.00456678	Up
TPMT	3.79e-07	2.35391	0.00458172	Up
NOTCH2	3.8e-07	1.19799	0.004593	Up
CERS6	3.8e-07	1.76073	0.00459747	Up
ENSSSCG00000007088-SNX5	3.81e-07	0.982371	0.00460453	Stable
JAML	3.84e-07	-2.02158	0.00464585	Down
CPPED1	3.96e-07	1.59604	0.00479394	Up
DOCK1	4.31e-07	2.21457	0.00521216	Up
GADD45B	4.43e-07	-1.15619	0.00536381	Down
ENSSSCG00000031640-ERVV2	4.66e-07	1.08659	0.00564111	Up
CFAP300	4.77e-07	4.01572	0.00577198	Up
DUSP2	4.85e-07	1.58825	0.00586698	Up
CD164	4.91e-07	0.75994	0.00594631	Stable
ND4L	5.09e-07	0.456556	0.00616399	Stable
BTG1	5.35e-07	-1.67248	0.00647667	Down
IFIT5	5.36e-07	-1.82096	0.00648427	Down
SUMO1	5.61e-07	0.930236	0.00679414	Stable
AGAP3	5.84e-07	2.96951	0.00706205	Up
ACE	5.87e-07	4.27742	0.00710087	Up
FUCA2	5.94e-07	1.34463	0.00718611	Up
CD63	6.18e-07	0.5337	0.00748132	Stable
SERPINB1	6.22e-07	1.24051	0.00752773	Up
ENSSSCG00000016737	6.25e-07	0.534068	0.00756079	Stable
ABL2	6.28e-07	2.66951	0.00759512	Up
TMEM156	6.36e-07	-2.46751	0.00770226	Down
MYO1E	6.81e-07	1.53143	0.00824059	Up
QPCT	6.92e-07	3.15164	0.00837879	Up
SMPDL3A	7.18e-07	1.90044	0.00869352	Up
ENSSSCG00000011237-PDC6I	7.47e-07	1.02525	0.00904115	Up
ACAA2	7.95e-07	1.18604	0.00962473	Up
ETNK1	8.62e-07	1.09375	0.0104323	Up
TSPAN4	9.34e-07	2.78887	0.0113032	Up
UBB	9.39e-07	-0.446923	0.0113578	Stable
IL7R	9.49e-07	2.33735	0.0114806	Up
CD36	1.05e-06	-0.813626	0.0126724	Stable
RFTN1	1.05e-06	1.93124	0.0127591	Up
PIP4P1	1.08e-06	2.38347	0.0130268	Up
AMBN	1.1e-06	0.967582	0.0133001	Stable
ENSSSCG00000002547-KLC1	1.11e-06	1.81656	0.0134296	Up
AP1S2	1.15e-06	1.1775	0.0139316	Up
VPS29	1.16e-06	0.808158	0.0140149	Stable
REEP3	1.19e-06	1.38786	0.0143894	Up
PSMD1	1.23e-06	1.12529	0.0149159	Up
ZEB2	1.27e-06	0.534697	0.0154027	Stable
ENSSSCG00000017971-LSMD1	1.27e-06	1.71407	0.0154077	Up
ENSSSCG00000050765	1.34e-06	-0.472762	0.0162377	Stable
NME1	1.36e-06	1.93504	0.0164595	Up
POLR2I	1.38e-06	1.04134	0.0166531	Up
ANTXR2	1.38e-06	1.52105	0.0167384	Up
ENSSSCG00000049358	1.39e-06	-3.65085	0.0167845	Down
KLF3	1.4e-06	1.14157	0.0169372	Up
NIBAN2	1.46e-06	2.8568	0.01764	Up
HIGD1A	1.52e-06	1.19066	0.0184422	Up
LTC4S	1.55e-06	2.99662	0.0187561	Up
PLS1	1.61e-06	-2.33312	0.0194549	Down
AXL	1.67e-06	-1.96722	0.0202017	Down
TNFSF15	1.68e-06	-2.4437	0.0203127	Down
NOCT	1.7e-06	2.55109	0.0205918	Up
CLDND1	1.74e-06	-2.10477	0.0210317	Down
MAP3K20	1.78e-06	3.45142	0.0215903	Up
SESTD1	1.79e-06	1.53959	0.0217118	Up
GMFG	1.85e-06	0.685633	0.0224144	Stable
ALCAM	1.89e-06	0.94481	0.0228388	Stable
ND4	1.93e-06	0.280906	0.0233649	Stable
TLE5	1.98e-06	1.60062	0.023957	Up
RASAL2	2e-06	-2.75143	0.0242248	Down
NPEPPS	2.03e-06	1.30109	0.0245592	Up
TEC	2.03e-06	2.53833	0.024562	Up
CXorf21	2.06e-06	-2.76081	0.0249872	Down
UTP3	2.14e-06	2.14821	0.025956	Up
SNX24	2.19e-06	1.67687	0.0265228	Up
ADAM19	2.23e-06	2.39171	0.0270445	Up
ATP6V0D2	2.24e-06	2.56984	0.0271553	Up
FBXO39	2.28e-06	-2.40311	0.0275932	Down
NAPSA	2.73e-06	-6.22503	0.0330831	Down
PDCD1LG2	2.8e-06	1.19212	0.0338268	Up
SNX9	2.8e-06	1.38183	0.033836	Up
ERI1	2.82e-06	1.92226	0.0341221	Up
NCK2	2.88e-06	2.13564	0.0348723	Up
AAK1	3.13e-06	1.38212	0.0378696	Up
CCDC90B	3.24e-06	1.43245	0.0392391	Up
FRMPD4	3.31e-06	4.05831	0.0400232	Up
ARRB1	3.37e-06	-1.47025	0.040834	Down
LAMTOR3	3.42e-06	0.930654	0.04141	Stable
ENSSSCG00000006156-TPD52	3.45e-06	0.831467	0.0417607	Stable
MFHAS1	3.46e-06	3.71783	0.0418915	Up
LXN	3.49e-06	1.13915	0.0422809	Up
MDFIC	3.58e-06	1.45968	0.0433118	Up
ENSSSCG00000035293-IGF2	3.62e-06	2.01355	0.0438164	Up
KIAA2013	3.66e-06	2.23899	0.0442536	Up
SATB1	3.79e-06	3.03999	0.0459043	Up
RCBTB1	3.8e-06	1.9379	0.0459394	Up
GALNTL5	3.83e-06	2.26918	0.0464057	Up
ENSSSCG00000016002-CC141	3.84e-06	2.0055	0.046433	Up
DNAJC12	3.92e-06	2.66061	0.0474704	Up
GPC3	3.92e-06	2.38663	0.0474704	Up
ZFAND5	3.97e-06	-0.901894	0.0480434	Stable
KIF1B	4e-06	0.969413	0.0484416	Stable
GALC	4.01e-06	2.44116	0.0485357	Up
FABP3	4.18e-06	1.13121	0.0505489	Stable
CCL4	4.23e-06	-1.08187	0.0511486	Stable
ENSSSCG00000009211-PREY	4.28e-06	0.649825	0.0517775	Stable
UGDH	4.32e-06	1.50563	0.0523276	Stable
PDCD5	4.34e-06	1.03845	0.0525479	Stable
PPA1	4.37e-06	-2.27121	0.0528285	Stable
TBCB	4.55e-06	0.826723	0.0551108	Stable
AIF1	4.56e-06	-0.532991	0.0551558	Stable
CCL2	4.67e-06	1.25406	0.0565052	Stable
RPL31	4.68e-06	-0.433585	0.0566478	Stable
ENTPD1	4.7e-06	-2.4058	0.0568346	Stable
ENSSSCG00000021146	4.76e-06	-1.98444	0.0576527	Stable
AHCY	4.77e-06	2.13705	0.0576709	Stable
FNIP1	4.89e-06	1.11814	0.0591725	Stable
LACTB	4.9e-06	1.97877	0.0593279	Stable
ENSSSCG00000031912	5.02e-06	1.16884	0.0607875	Stable
MCM6	5.1e-06	1.35487	0.061718	Stable
CXCL2	5.21e-06	1.03234	0.0630736	Stable
TPM3	5.23e-06	0.67522	0.0632946	Stable
FLOT2	5.24e-06	2.49156	0.0634622	Stable
ENSSSCG00000015294-CR1	5.35e-06	6.06285	0.0647807	Stable
ENSSSCG00000049128	5.35e-06	5.30641	0.0647807	Stable
FRMD5	5.35e-06	6.14947	0.0647807	Stable
GHR	5.35e-06	6.3776	0.0647807	Stable
KLHL13	5.35e-06	6.10724	0.0647807	Stable
SLC47A2	5.35e-06	5.97518	0.0647807	Stable
SLC9B2	5.35e-06	6.35589	0.0647807	Stable
DPP7	5.47e-06	1.62585	0.0661345	Stable
HSPH1	5.49e-06	-1.0942	0.0664441	Stable
ARF1	5.53e-06	0.793198	0.0668845	Stable
EVI2B	5.6e-06	-0.958561	0.0677732	Stable
ATP6V1G3	5.75e-06	4.46622	0.0695579	Stable
PPIC	5.81e-06	2.43362	0.0702553	Stable
PLCL1	5.82e-06	4.25333	0.0704295	Stable
WLS	5.84e-06	2.25937	0.0706866	Stable
ENSSSCG00000035669-AHNK2	5.89e-06	3.87891	0.0713114	Stable
CALR	6.13e-06	0.662458	0.0742322	Stable
ENSSSCG00000033089-GVIN1	6.16e-06	-2.1469	0.074562	Stable
GBE1	6.64e-06	1.45859	0.0804019	Stable
GAA	6.72e-06	1.57738	0.0813446	Stable
PKIB	6.87e-06	-1.62774	0.0831709	Stable
ECHDC1	6.98e-06	0.895528	0.0845095	Stable
LRRC8D	6.99e-06	1.69631	0.0846455	Stable
HACD4	7.09e-06	0.998458	0.0857392	Stable
ENSSSCG00000013380-NUCB2	7.17e-06	1.33117	0.0867904	Stable
ND3	7.2e-06	0.429875	0.0870762	Stable
LAMTOR1	7.44e-06	1.27927	0.0900308	Stable
SLAMF6	7.56e-06	3.23727	0.0914399	Stable
FAM168B	7.63e-06	1.36382	0.0923631	Stable
ENSSSCG00000009425-LACC1	7.78e-06	1.3866	0.0941348	Stable
TIFAB	7.79e-06	-6.23808	0.0942874	Stable
ENSSSCG00000004912-SC11C	7.95e-06	1.10344	0.0962128	Stable
CHST12	7.97e-06	3.98765	0.0963854	Stable
CASC1	8.08e-06	3.74436	0.0977595	Stable
GYG1	8.12e-06	1.42496	0.0983186	Stable
AMN1	8.22e-06	1.75528	0.0994392	Stable
TMPPE	8.57e-06	2.49871	0.103677	Stable
Y-RNA-6	8.81e-06	-1.77204	0.106613	Stable
MYOF	8.86e-06	1.2302	0.107218	Stable
PIK3R1	9.16e-06	1.23774	0.11088	Stable
ATL3	9.39e-06	1.44887	0.113585	Stable
RAP1B	9.39e-06	0.777583	0.113675	Stable
SLC43A2	9.43e-06	1.90544	0.114083	Stable
RPA3	9.48e-06	0.965705	0.114765	Stable
FN1	9.52e-06	2.24403	0.11517	Stable
ENPP1	9.55e-06	1.51427	0.115551	Stable
ENSSSCG00000025281-AR6P1	1e-05	-1.26437	0.121186	Stable
IRF2	1.01e-05	-1.3805	0.122088	Stable
RPP30	1.02e-05	1.35289	0.123508	Stable
NDUFA2	1.04e-05	0.735338	0.12563	Stable
ENSSSCG00000000576-LDHB	1.05e-05	-0.900567	0.126732	Stable
ATP6AP1	1.11e-05	0.911845	0.133732	Stable
CD80	1.11e-05	-1.6056	0.134311	Stable
ZFP90	1.12e-05	2.18117	0.135744	Stable
HERC6	1.16e-05	-1.70315	0.14094	Stable
MMADHC	1.19e-05	1.04205	0.143513	Stable
BAIAP2L1	1.19e-05	2.09621	0.143853	Stable
COX6A1	1.24e-05	0.669789	0.150143	Stable
THEMIS2	1.24e-05	2.45421	0.150521	Stable
PFN1	1.24e-05	0.700072	0.150558	Stable
SASH1	1.33e-05	0.867756	0.161458	Stable
U2SURP	1.34e-05	-1.17544	0.161584	Stable
NAV3	1.37e-05	-2.50306	0.166017	Stable
KLHL2	1.44e-05	1.46857	0.173739	Stable
ENSSSCG00000050065	1.45e-05	-2.7365	0.175227	Stable
VMP1	1.45e-05	-0.974912	0.175344	Stable
ARL8B	1.46e-05	1.12644	0.176925	Stable
TAF1B	1.48e-05	1.66926	0.179608	Stable
CDS1	1.53e-05	1.97864	0.184627	Stable
LAMTOR4	1.53e-05	0.992125	0.185749	Stable
COMT	1.56e-05	1.05443	0.188748	Stable
SNAI1	1.57e-05	1.77771	0.189749	Stable
H2AFZ	1.61e-05	0.649909	0.195232	Stable
NUMB	1.64e-05	0.85196	0.19814	Stable
RPIA	1.67e-05	0.900339	0.20267	Stable
AP2S1	1.68e-05	0.795302	0.202987	Stable
ENSSSCG00000043471	1.74e-05	-3.25848	0.210841	Stable
ENSSSCG00000039506-MYL6	1.77e-05	0.485614	0.213901	Stable
DRAM2	1.78e-05	0.637105	0.214864	Stable
ENSSSCG00000017754-LEG9	1.84e-05	-1.45219	0.222652	Stable
CLCN6	1.85e-05	2.92512	0.223772	Stable
NDUFB4	1.9e-05	0.661865	0.230249	Stable
RUSC2	1.94e-05	2.67191	0.235346	Stable
DIAPH1	1.96e-05	1.06948	0.237148	Stable
CBLB	1.98e-05	1.52172	0.239612	Stable
PLBD2	2e-05	1.53083	0.241861	Stable
SLC38A6	2.02e-05	1.44997	0.243877	Stable
ENSSSCG00000008769-CD68	2.02e-05	1.62845	0.244847	Stable
GRB2	2.04e-05	0.628603	0.246841	Stable
FUCA1	2.15e-05	1.13112	0.260296	Stable
MTRES1	2.16e-05	1.00116	0.261012	Stable
ELOVL5	2.18e-05	1.181	0.263395	Stable
B3GNT2	2.21e-05	1.27188	0.267277	Stable
PSENEN	2.27e-05	0.751263	0.274427	Stable
ENSSSCG00000001229-HLAA	2.35e-05	-0.443402	0.283818	Stable
ND2	2.36e-05	0.389308	0.285832	Stable
SERINC1	2.37e-05	0.652815	0.287124	Stable
DYNLRB1	2.43e-05	0.8494	0.293605	Stable
NDUFB2	2.43e-05	0.931937	0.294559	Stable
KMT2E	2.47e-05	0.678877	0.298898	Stable
ENSSSCG00000011676-AT1B3	2.48e-05	0.891478	0.300232	Stable
SLC25A24	2.51e-05	1.46382	0.303216	Stable
FNIP2	2.52e-05	1.3374	0.304612	Stable
ENSSSCG00000004489-EF1A1	2.6e-05	0.360573	0.314995	Stable
ENSSSCG00000038960-HGNAT	2.62e-05	1.17838	0.317492	Stable
EGR2	2.68e-05	-1.19354	0.324608	Stable
KLF9	2.75e-05	1.36713	0.332724	Stable
DSC2	2.78e-05	3.20281	0.336398	Stable
TRA2B	2.78e-05	-0.666329	0.336702	Stable
CFDP1	2.8e-05	0.915156	0.338956	Stable
FOXP1	2.85e-05	0.909475	0.344747	Stable
ARID5B	2.88e-05	1.86651	0.348761	Stable
SMIM19	2.89e-05	0.823184	0.350266	Stable
SUCLA2	2.96e-05	1.03295	0.358444	Stable
LDLRAD3	2.98e-05	2.69605	0.360873	Stable
KNOP1	3.05e-05	1.72605	0.369486	Stable
PPARG	3.09e-05	2.47782	0.373736	Stable
CLIC4	3.13e-05	0.913997	0.379239	Stable
RPL35A	3.16e-05	-0.405528	0.382267	Stable
MCUB	3.36e-05	1.05193	0.406004	Stable
RALB	3.42e-05	1.35631	0.41431	Stable
RNF13	3.49e-05	0.690792	0.421773	Stable
ENSSSCG00000037735-HCAR2	3.61e-05	2.25674	0.437319	Stable
ARFGEF2	3.65e-05	1.29453	0.4421	Stable
ENSSSCG00000026488-UB2E1	3.7e-05	0.8194	0.448135	Stable
RRAGD	3.72e-05	3.14602	0.450579	Stable
CCDC122	3.73e-05	1.37943	0.451047	Stable
RAB10	3.73e-05	0.829169	0.451961	Stable
OXCT1	3.74e-05	1.77201	0.452272	Stable
PCCB	3.75e-05	1.38428	0.453482	Stable
H6PD	3.79e-05	1.8811	0.458427	Stable
ENSSSCG00000015293	3.8e-05	2.18701	0.46019	Stable
FAM210B	3.82e-05	2.10491	0.461894	Stable
ENSSSCG00000004441-DSE	3.85e-05	3.02534	0.465366	Stable
PEG10	3.89e-05	3.10714	0.470397	Stable
FEM1C	3.89e-05	1.38347	0.471025	Stable
TNF	3.92e-05	-1.86284	0.474604	Stable
TUBB4B	3.93e-05	1.42724	0.47604	Stable
PTPN21	3.97e-05	2.35234	0.480613	Stable
CWF19L2	3.99e-05	-1.10258	0.482759	Stable
PTPN18	4.16e-05	0.912296	0.502971	Stable
FNBP1	4.26e-05	-1.3678	0.515237	Stable
FBXL5	4.42e-05	0.718417	0.534344	Stable
LRCH1	4.53e-05	-1.84998	0.547647	Stable
MACROH2A1	4.6e-05	-1.3376	0.556487	Stable
CKS2	4.6e-05	-0.75347	0.556533	Stable
FLNA	4.68e-05	2.13108	0.565765	Stable
CD86	4.69e-05	-0.8509	0.568041	Stable
ARHGAP18	4.7e-05	1.23945	0.568791	Stable
RAB11A	4.8e-05	0.855777	0.580918	Stable
ENSSSCG00000036350-ROA2	4.83e-05	-0.397889	0.584738	Stable
ENSSSCG00000001398-HLAB	4.9e-05	-1.54657	0.593523	Stable
ELF2	4.91e-05	1.00373	0.594722	Stable
NCF4	5.1e-05	-0.866419	0.616657	Stable
RPS3	5.13e-05	-0.520326	0.620934	Stable
MOSPD2	5.29e-05	1.29848	0.640342	Stable
LMNB1	5.41e-05	1.73462	0.654162	Stable
KLF6	5.46e-05	0.735114	0.66047	Stable
PRKCB	5.52e-05	-1.62049	0.667564	Stable
KRCC1	5.57e-05	0.91893	0.673519	Stable
ENSSSCG00000011272-RL14	5.66e-05	-0.341005	0.685084	Stable
ENDOV	5.68e-05	-1.79391	0.687614	Stable
CTSS	5.77e-05	1.00545	0.697886	Stable
ANAPC13	5.79e-05	0.888797	0.70054	Stable
B3GNT3	5.9e-05	1.72243	0.713935	Stable
BNIP5	5.99e-05	-5.80497	0.725412	Stable
MFSD12	6.01e-05	1.74966	0.727362	Stable
KLF10	6.01e-05	-1.34845	0.72749	Stable
FOXO1	6.2e-05	1.79454	0.749882	Stable
ENSSSCG00000025305-RNH1	6.69e-05	2.03904	0.809866	Stable
MFSD6	6.7e-05	2.46044	0.810917	Stable
RUNX1	6.84e-05	1.08001	0.827885	Stable
ZC3H8	7.03e-05	1.86781	0.850818	Stable
MESP1	7.04e-05	3.40761	0.852421	Stable
RHBDD3	7.04e-05	3.45106	0.852421	Stable
ANKRD28	7.07e-05	1.59456	0.855471	Stable
ANXA7	7.11e-05	0.918053	0.860487	Stable
TOP2B	7.11e-05	0.762041	0.860876	Stable
ENSSSCG00000031152-TRIA1	7.25e-05	0.752538	0.876734	Stable
SFXN3	7.27e-05	2.56894	0.879702	Stable
MYC	7.27e-05	1.40847	0.880085	Stable
DYNC1I2	7.37e-05	0.888982	0.892403	Stable
SCAMP5	7.4e-05	2.34027	0.89572	Stable
MAP2K1	7.62e-05	1.1967	0.922363	Stable
IFI44	7.67e-05	-2.43313	0.928046	Stable
ACSL3	7.76e-05	-1.86851	0.939339	Stable
ARL5B	7.95e-05	-0.401612	0.961962	Stable
CADM1	7.98e-05	0.837209	0.965938	Stable
DIP2B	8.2e-05	1.22726	0.991781	Stable
ANXA13	8.23e-05	5.76516	0.996036	Stable
C1orf216	8.23e-05	5.11111	0.996036	Stable
CHST15	8.23e-05	5.66068	0.996036	Stable
DAAM2	8.23e-05	5.64505	0.996036	Stable
ELAPOR1	8.23e-05	5.52669	0.996036	Stable
ENSSSCG00000028203	8.23e-05	5.78139	0.996036	Stable
ENSSSCG00000035331	8.23e-05	5.63342	0.996036	Stable
ENSSSCG00000037620-REG3A	8.23e-05	5.44584	0.996036	Stable
ENSSSCG00000044727	8.23e-05	5.2044	0.996036	Stable
ENSSSCG00000051068	8.23e-05	6.00524	0.996036	Stable
F2	8.23e-05	6.28969	0.996036	Stable
HAND1	8.23e-05	5.96222	0.996036	Stable
HPS6	8.23e-05	5.18398	0.996036	Stable
ITIH5	8.23e-05	5.3427	0.996036	Stable
LTB4R	8.23e-05	5.13531	0.996036	Stable
MLANA	8.23e-05	8.24436	0.996036	Stable
SH3RF3	8.23e-05	5.89138	0.996036	Stable
SNORD99	8.23e-05	6.1651	0.996036	Stable
ZNF623	8.23e-05	5.47981	0.996036	Stable
ENSSSCG00000022162-RFIP5	8.46e-05	2.50723	1	Stable
PRR3	8.46e-05	2.98218	1	Stable
HES1	8.61e-05	1.88436	1	Stable
SRSF3	8.68e-05	-0.712127	1	Stable
ENSSSCG00000033654-FANCC	9.09e-05	1.8204	1	Stable
PLIN2	9.23e-05	0.885631	1	Stable
RCAN3	9.4e-05	1.81266	1	Stable
PGPEP1	9.4e-05	2.18092	1	Stable
KRT8	9.66e-05	-1.93597	1	Stable
ENSSSCG00000007098-DTD1	9.72e-05	1.2597	1	Stable
DIPK1A	9.75e-05	2.06316	1	Stable
DENR	9.92e-05	1.10394	1	Stable
CD40	0.000101887	-3.2377	1	Stable
FMOD	0.000103585	4.91556	1	Stable
DIMT1	0.000103624	1.4954	1	Stable
ACAP2	0.000103903	0.680673	1	Stable
ADORA2B	0.000105008	3.97661	1	Stable
ENSSSCG00000051482	0.000105008	3.94322	1	Stable
GPX3	0.000105008	4.12939	1	Stable
MARCO	0.000105008	4.80618	1	Stable
CS	0.000106537	0.852841	1	Stable
DHRS1	0.00010654	1.89617	1	Stable
BCAT2	0.000108291	1.23745	1	Stable
CAMKMT	0.000109388	3.76187	1	Stable
ENSSSCG00000044512-MO2R1	0.000109388	3.34971	1	Stable
ENSSSCG00000047853	0.000109388	3.09177	1	Stable
GFOD2	0.000109388	3.35985	1	Stable
IRF4	0.000109388	3.75742	1	Stable
SYCP2	0.000109388	3.34223	1	Stable
ARSB	0.000109774	1.40995	1	Stable
LDHA	0.000111732	0.63108	1	Stable
RPL22	0.000112215	0.381802	1	Stable
TOLLIP	0.000116286	1.72053	1	Stable
ENSSSCG00000035189-CCGL	0.00011736	1.37129	1	Stable
APP	0.000117394	0.755412	1	Stable
RBM25	0.000123992	-1.033	1	Stable
MESD	0.000124592	0.934486	1	Stable
APPL2	0.000125289	1.2766	1	Stable
WASHC5	0.00012686	0.834772	1	Stable
CCR5	0.000128921	-1.05125	1	Stable
COQ10B	0.000129156	-1.01522	1	Stable
UCHL5	0.000129535	0.782966	1	Stable
ITM2C	0.000129874	0.977419	1	Stable
PSME1	0.000130593	1.61547	1	Stable
LYST	0.000132723	1.30671	1	Stable
LCP1	0.000136733	0.632191	1	Stable
ZNFX1	0.000138186	-1.54435	1	Stable
NFU1	0.00013944	0.854785	1	Stable
CMC1	0.000140309	1.10731	1	Stable
HPS4	0.0001433	1.40022	1	Stable
RIPK2	0.000151849	1.05812	1	Stable
ZNHIT1	0.000152236	0.865446	1	Stable
TGFBR2	0.000155257	0.970755	1	Stable
STEAP3	0.000160023	2.93514	1	Stable
VLDLR	0.000160812	-3.23668	1	Stable
RAB3IL1	0.000161411	2.17332	1	Stable
ENSSSCG00000023014-CLM9	0.000161541	3.07293	1	Stable
SNX16	0.00016295	1.47798	1	Stable
TMEM126B	0.000163695	1.18322	1	Stable
SEPSECS	0.00016775	2.45875	1	Stable
MT1A	0.000169542	0.689256	1	Stable
SEPTIN8	0.000172087	2.00407	1	Stable
WDR63	0.000172087	2.02397	1	Stable
BLVRB	0.000174486	0.906906	1	Stable
MGAT4A	0.000176399	0.69166	1	Stable
PPP1R14B	0.00017654	1.95823	1	Stable
GPCPD1	0.000178888	-1.41208	1	Stable
MAN2A1	0.000179437	0.896457	1	Stable
MREG	0.00018226	1.86045	1	Stable
CD274	0.00018328	-4.14945	1	Stable
ENSSSCG00000024791-CD59	0.000183424	1.59836	1	Stable
ENSSSCG00000007181-SHPS1	0.000185709	3.45267	1	Stable
PITHD1	0.000185774	1.80588	1	Stable
RBMS1	0.000194624	1.21394	1	Stable
TNFRSF1B	0.00019532	0.600481	1	Stable
PEA15	0.000195638	-1.09577	1	Stable
TXNDC17	0.000200624	0.603799	1	Stable
ABCA6	0.000202495	1.84475	1	Stable
IL13RA1	0.00020454	1.09558	1	Stable
R3HDM1	0.000210635	-1.57495	1	Stable
VPS41	0.000211117	0.983781	1	Stable
TMCC1	0.000211404	2.51747	1	Stable
SMARCA5	0.000212441	-0.694937	1	Stable
ADD1	0.000214748	1.10053	1	Stable
ENSSSCG00000046815	0.00021856	-3.50141	1	Stable
EFNB1	0.000218745	2.39252	1	Stable
SDCBP	0.000220468	-0.483652	1	Stable
P2RX7	0.000224152	2.06826	1	Stable
PUS1	0.000224152	2.21171	1	Stable
NDFIP2	0.000224823	0.853131	1	Stable
ITGAE	0.000226696	-3.11446	1	Stable
UBASH3B	0.000227266	2.06439	1	Stable
COX11	0.000227542	2.23974	1	Stable
RPS8	0.000228761	-0.363525	1	Stable
ZSWIM6	0.000229735	-1.61932	1	Stable
COX1	0.000229882	0.223242	1	Stable
PHGDH	0.000233071	-1.98722	1	Stable
MTHFR	0.000236038	2.13618	1	Stable
SMARCA1	0.000236399	-2.49039	1	Stable
KANK2	0.000237772	2.05298	1	Stable
DNAJC10	0.000244664	1.0339	1	Stable
GATM	0.00025206	0.859892	1	Stable
STXBP5	0.00025581	1.24103	1	Stable
LRRFIP1	0.000257097	1.01382	1	Stable
GALM	0.0002575	1.36557	1	Stable
LRRK2	0.000257713	-1.28171	1	Stable
FKBP3	0.00025941	0.714619	1	Stable
GPR155	0.000259499	-4.82128	1	Stable
GARS1	0.000261385	1.17271	1	Stable
ZFP36L2	0.000262496	0.386605	1	Stable
ATP5MC1	0.000265908	0.727005	1	Stable
ENSSSCG00000035762-CISD1	0.000270007	1.62538	1	Stable
TAOK2	0.00027147	0.984111	1	Stable
ENSSSCG00000000025-PARVG	0.000275867	-2.89517	1	Stable
METRNL	0.000277798	1.23319	1	Stable
ENSSSCG00000031838-RS27	0.000278271	-0.226466	1	Stable
CDH1	0.000280741	-2.78283	1	Stable
AFF1	0.000282958	1.02911	1	Stable
P3H1	0.000286781	1.61911	1	Stable
MYDGF	0.000292835	1.07643	1	Stable
TKT	0.000296656	0.805096	1	Stable
RASA1	0.000305024	1.53768	1	Stable
DEPDC7	0.000308699	-2.50697	1	Stable
RNASEH2C	0.000327647	1.06132	1	Stable
ADAM28	0.000329737	-0.824538	1	Stable
TXNDC15	0.000330519	1.49226	1	Stable
ARL1	0.000330571	0.689264	1	Stable
NUPR1	0.000343827	1.21337	1	Stable
SPG21	0.000348619	1.00746	1	Stable
MAMDC4	0.000351368	1.04252	1	Stable
ENSSSCG00000029251-MAP4	0.000351618	0.927585	1	Stable
ENSSSCG00000009239-PLAC8	0.00035319	-3.60308	1	Stable
RPL23	0.000353989	-0.314323	1	Stable
HIPK1	0.000354829	0.945469	1	Stable
TUBB6	0.000355899	3.64128	1	Stable
SRSF7	0.000359277	-0.937178	1	Stable
SLAMF7	0.000359327	1.51732	1	Stable
PSD3	0.000359488	3.14762	1	Stable
SERINC3	0.000363058	0.787765	1	Stable
ENSSSCG00000044973	0.00036311	3.26646	1	Stable
RAB1A	0.000364598	0.673202	1	Stable
IL6ST	0.000364823	1.08479	1	Stable
ATP2A2	0.000365752	0.929542	1	Stable
ENSSSCG00000014161-K0825	0.000370458	3.00737	1	Stable
ENSSSCG00000036017-LIRB4	0.000370458	3.03686	1	Stable
TRIM35	0.000370458	2.69776	1	Stable
ENSSSCG00000051406	0.000374184	2.71395	1	Stable
UBE4B	0.000375177	1.65129	1	Stable
AGPS	0.000376497	0.811907	1	Stable
HNMT	0.000376954	0.623885	1	Stable
CLPTM1	0.000377944	2.54618	1	Stable
ATF3	0.000377969	-0.519852	1	Stable
CLEC14A	0.00038174	2.69528	1	Stable
SUCO	0.000398949	-1.54912	1	Stable
EWSR1	0.000404983	-1.07528	1	Stable
ST3GAL5	0.000408525	-2.1626	1	Stable
MBOAT1	0.000415546	1.53109	1	Stable
HPS5	0.000418775	0.801306	1	Stable
PTGER4	0.000422321	1.38842	1	Stable
NPL	0.000434275	0.701696	1	Stable
ENSSSCG00000004983-MIA2	0.000437467	0.803653	1	Stable
NCKAP1L	0.000440028	0.695849	1	Stable
CEP290	0.000443214	0.998576	1	Stable
SGPL1	0.000446142	1.23999	1	Stable
CAB39	0.000454251	0.808454	1	Stable
MDK	0.000454817	-1.09297	1	Stable
GNG10	0.000464459	0.471977	1	Stable
FUT11	0.000465664	1.42069	1	Stable
ENSSSCG00000028513-VKORL	0.000472135	0.984963	1	Stable
GPX1	0.000472741	0.511024	1	Stable
EXTL3	0.000478507	-2.23648	1	Stable
SETDB2	0.000481094	1.31205	1	Stable
NRP2	0.000481366	0.950862	1	Stable
PLGRKT	0.000487246	0.764859	1	Stable
TCIM	0.000490281	-3.67717	1	Stable
TRANK1	0.000493715	-3.43887	1	Stable
EIF4ENIF1	0.000495013	2.50125	1	Stable
ABCA9	0.000497487	0.730834	1	Stable
KYAT3	0.000499177	1.39136	1	Stable
ENSSSCG00000024666-FXYD3	0.000508604	1.83432	1	Stable
TSHZ1	0.000509908	1.76844	1	Stable
UTP6	0.000515297	1.24512	1	Stable
TMEM183A	0.000520036	1.08452	1	Stable
SERPINB10	0.000524118	2.49108	1	Stable
GEMIN4	0.000524262	0.839176	1	Stable
OLA1	0.000545008	0.982745	1	Stable
CRAT	0.000551153	2.34843	1	Stable
CD48	0.000551298	0.833766	1	Stable
MEPCE	0.000553785	1.29657	1	Stable
ENSSSCG00000031705-GOLP3	0.000558516	0.832872	1	Stable
ENSSSCG00000001396-HLAA	0.000562441	-1.27585	1	Stable
DCLRE1A	0.000562731	1.74424	1	Stable
CTNS	0.000568429	1.54468	1	Stable
BIN1	0.000571136	-2.38199	1	Stable
DRAM1	0.000572967	0.855699	1	Stable
GNB1	0.00057328	1.28721	1	Stable
CRTAP	0.000574835	1.63039	1	Stable
UBXN4	0.000579862	0.669946	1	Stable
NLK	0.000580398	2.15202	1	Stable
SMDT1	0.000581473	0.577559	1	Stable
SNX25	0.000588911	1.44726	1	Stable
TNFSF13B	0.000592739	-1.49779	1	Stable
ANAPC5	0.000593369	2.03465	1	Stable
WDFY3	0.000593485	1.29473	1	Stable
MAPT	0.000603588	1.99007	1	Stable
UROS	0.000604382	2.08504	1	Stable
ENSSSCG00000006324-AL9A1	0.000605523	0.905782	1	Stable
TRIM24	0.00060823	-0.930553	1	Stable
FMR1	0.000609294	-1.95049	1	Stable
EVI5	0.000615388	1.29422	1	Stable
RUNX2	0.00062469	1.77705	1	Stable
RPS6KA5	0.000627925	1.85014	1	Stable
TMEM245	0.000632665	1.71776	1	Stable
ZMIZ1	0.000643383	1.03418	1	Stable
RNF217	0.000646746	1.73898	1	Stable
YPEL2	0.000649086	1.28834	1	Stable
IFITM3	0.000649766	-0.605723	1	Stable
SDC3	0.000662067	1.3738	1	Stable
EFR3A	0.000674563	0.866299	1	Stable
MRPL33	0.000688155	0.768775	1	Stable
SFT2D2	0.00070281	-5.41771	1	Stable
PLEKHB2	0.000707581	1.01289	1	Stable
SGMS1	0.000708097	1.02344	1	Stable
FBXL3	0.000710744	0.999197	1	Stable
NDUFA5	0.000714545	0.469761	1	Stable
MPC2	0.000716548	0.657983	1	Stable
HADH	0.000735995	0.593367	1	Stable
SAP30L	0.00073811	1.19401	1	Stable
ATP6V1G1	0.000742481	0.502953	1	Stable
ELOC	0.00074536	0.666661	1	Stable
PGGT1B	0.000753672	0.906688	1	Stable
ABCA3	0.000754653	4.2841	1	Stable
EXT1	0.000754653	4.03999	1	Stable
ATP5MC3	0.000768375	1.08653	1	Stable
INTS6	0.00077199	1.23993	1	Stable
OLR1	0.000772073	0.689269	1	Stable
ARRDC4	0.000773399	1.70384	1	Stable
ATRNL1	0.000779933	3.4145	1	Stable
C6	0.000779933	3.61234	1	Stable
STXBP6	0.000779933	3.05344	1	Stable
MED31	0.000785296	0.820547	1	Stable
ENSSSCG00000009072-PGRC2	0.000785594	1.21356	1	Stable
FILIP1	0.000788533	3.25584	1	Stable
DNM3	0.000797221	2.97126	1	Stable
ENSSSCG00000048351	0.000797221	2.87548	1	Stable
TBC1D2	0.000797221	2.85389	1	Stable
MAGOHB	0.000799422	1.22634	1	Stable
KCNE3	0.000814864	2.80376	1	Stable
SERGEF	0.000814864	2.89412	1	Stable
G3BP1	0.000832486	-1.23083	1	Stable
LRRFIP2	0.000842563	1.82693	1	Stable
ENSSSCG00000036603-CLN3	0.000843294	1.49262	1	Stable
PNISR	0.000844158	-1.17545	1	Stable
NDEL1	0.000850438	-0.770899	1	Stable
TRAPPC2B	0.000854791	1.09969	1	Stable
ENSSSCG00000042706	0.000872475	-1.03249	1	Stable
VCAN	0.000873963	0.919658	1	Stable
SPART	0.000875759	0.786327	1	Stable
ENSSSCG00000012397-IL2RG	0.000888721	0.581098	1	Stable
ITFG1	0.000893781	0.771414	1	Stable
MBD4	0.000894963	1.64067	1	Stable
APC	0.0009196	-0.860385	1	Stable
CCDC59	0.000924403	0.987702	1	Stable
KATNAL1	0.000924533	1.30399	1	Stable
MAT2B	0.000926624	-0.496012	1	Stable
CCND3	0.000929913	1.03439	1	Stable
MAPK14	0.000939183	1.08032	1	Stable
CEPT1	0.000953202	1.01927	1	Stable
ATF6	0.000953211	0.576194	1	Stable
ENSSSCG00000039071-CLIC1	0.000953881	0.604446	1	Stable
ATP6V1D	0.000961916	0.769435	1	Stable
ENSSSCG00000035007-RL17	0.000965342	-0.371825	1	Stable
STX7	0.00097949	-1.15313	1	Stable
ENSSSCG00000013436-QCR10	0.000980025	0.499383	1	Stable
ZBTB10	0.000987004	0.815083	1	Stable
LYAR	0.000991024	2.1687	1	Stable
GHSR	0.000993575	-0.868227	1	Stable
ABHD17C	0.00100659	1.10173	1	Stable
ENSSSCG00000031476-KLHL6	0.00100958	-5.35131	1	Stable
MSH6	0.00100958	-5.30551	1	Stable
C1QB	0.00100983	-0.271728	1	Stable
CRIM1	0.00101245	1.6764	1	Stable
PPP3CB	0.00102746	1.33495	1	Stable
IL1RAPL2	0.00106099	-3.36626	1	Stable
UFM1	0.00108492	0.709486	1	Stable
ENSSSCG00000049524-LY9	0.0010909	0.563244	1	Stable
DNAJB4	0.00110411	0.546235	1	Stable
FURIN	0.00112017	1.51673	1	Stable
ENSSSCG00000038967-NADK	0.00112613	1.44707	1	Stable
TFIP11	0.00114714	1.0843	1	Stable
NDRG2	0.00116131	1.33026	1	Stable
TLR8	0.00116446	1.99743	1	Stable
ENSSSCG00000005959-CYRIB	0.00116576	-0.824001	1	Stable
MRPS33	0.00116834	0.730733	1	Stable
OGA	0.00117085	-0.971588	1	Stable
VPS35	0.00117534	0.664722	1	Stable
ENSSSCG00000032436-IFM1	0.00117614	-3.04894	1	Stable
EAF1	0.00117845	1.20833	1	Stable
CRKL	0.00117917	0.856897	1	Stable
ADAP2	0.00118997	-1.07528	1	Stable
VEGFA	0.00123526	1.14042	1	Stable
PKIA	0.00124719	2.25343	1	Stable
NASP	0.00124997	-1.32118	1	Stable
HGF	0.00125154	-1.41137	1	Stable
SMC6	0.00125212	-0.918179	1	Stable
CCDC28A	0.00125565	0.954398	1	Stable
TFG	0.00126621	0.94399	1	Stable
TMEM203	0.00127045	2.96514	1	Stable
ZNF503	0.00128149	2.7008	1	Stable
NXT2	0.00128157	1.18319	1	Stable
RGS2	0.00128316	-0.276823	1	Stable
DENND6A	0.00128453	0.891087	1	Stable
DAAM1	0.00129158	1.12839	1	Stable
PID1	0.00129262	2.73036	1	Stable
ATP6V0B	0.00129665	0.536622	1	Stable
TNFRSF11A	0.0012986	1.85354	1	Stable
CTSF	0.00130692	1.71528	1	Stable
SCARF1	0.00130736	2.01138	1	Stable
TMEM154	0.00130768	0.975579	1	Stable
ANKRD6	0.00131839	5.17254	1	Stable
C1RL	0.00131839	4.56846	1	Stable
C20orf96	0.00131839	5.63903	1	Stable
C9orf135	0.00131839	4.98905	1	Stable
CDH2	0.00131839	6.21362	1	Stable
CNRIP1	0.00131839	5.01842	1	Stable
CPB2	0.00131839	4.97422	1	Stable
ENSSSCG00000025485	0.00131839	4.79819	1	Stable
ENSSSCG00000042844-MPEG1	0.00131839	5.2467	1	Stable
ENSSSCG00000044979	0.00131839	5.70819	1	Stable
GCNT3	0.00131839	6.04841	1	Stable
GRB10	0.00131839	5.17976	1	Stable
NPR3	0.00131839	5.33643	1	Stable
PHLPP1	0.00131839	6.22632	1	Stable
RIBC2	0.00131839	4.69248	1	Stable
SEMA6B	0.00131839	5.19217	1	Stable
SPACA9	0.00131839	4.51366	1	Stable
SPRY1	0.00131839	5.26229	1	Stable
USHBP1	0.00131839	4.66101	1	Stable
ZNF786	0.00131839	5.32357	1	Stable
TESK1	0.00132503	2.04308	1	Stable
CRYBG3	0.00133177	0.854604	1	Stable
LRRC59	0.0013322	0.975853	1	Stable
FGR	0.00134187	0.92931	1	Stable
ETS2	0.00134913	0.899632	1	Stable
INO80	0.00135707	-2.65647	1	Stable
B3GNT9	0.0013613	2.52436	1	Stable
ENSSSCG00000007322-SLAP2	0.00136537	0.888596	1	Stable
ENSSSCG00000047003-ZN211	0.00137019	1.94399	1	Stable
RASGEF1B	0.00137232	-0.581268	1	Stable
CNEP1R1	0.0013854	1.12159	1	Stable
CTHRC1	0.00138693	4.06486	1	Stable
ZNF200	0.00138693	3.95706	1	Stable
ENSSSCG00000032916-MPC1	0.00138713	0.613624	1	Stable
ENSSSCG00000000473-LFG4	0.00138802	0.715413	1	Stable
GCNT1	0.00138864	1.99857	1	Stable
CLTA	0.00139967	0.707974	1	Stable
ENSSSCG00000045093	0.00140486	3.76603	1	Stable
FUOM	0.00140486	3.77257	1	Stable
GPAT3	0.00140486	3.65254	1	Stable
MDFI	0.00140486	4.13351	1	Stable
UVRAG	0.00141802	0.880512	1	Stable
ENSSSCG00000020990-DYH7	0.00142108	2.04998	1	Stable
CFAP44	0.00142301	3.43265	1	Stable
CLUAP1	0.00142301	3.2597	1	Stable
ENSSSCG00000010893-CFAH	0.00142301	3.60585	1	Stable
ENSSSCG00000046044	0.00142301	3.58027	1	Stable
G0S2	0.00142301	3.52223	1	Stable
GRB7	0.00142301	3.63353	1	Stable
N4BP2	0.0014249	-1.93134	1	Stable
ENSSSCG00000014043-RAB24	0.00142625	1.86131	1	Stable
XPC	0.00143233	1.27829	1	Stable
ENSSSCG00000009327	0.00143297	0.35713	1	Stable
CHGA	0.00144137	3.31696	1	Stable
ENSSSCG00000043116-ZN814	0.00144137	3.22764	1	Stable
ENSSSCG00000049076	0.00144137	2.69253	1	Stable
GLIS3	0.00144137	3.18751	1	Stable
LRRC36	0.00144137	3.08938	1	Stable
ZNF683	0.00144137	3.29916	1	Stable
GPR35	0.0014481	-5.16579	1	Stable
ATAD1	0.00146836	-1.86691	1	Stable
SRSF5	0.00148299	-0.763706	1	Stable
SLC25A20	0.00149665	1.81961	1	Stable
SETD4	0.00150779	1.95022	1	Stable
ENSSSCG00000003278-GPVI	0.00150842	-1.16581	1	Stable
NFKBID	0.00150921	-1.21615	1	Stable
MRPL24	0.00150923	0.883737	1	Stable
SNAP23	0.00151373	0.613916	1	Stable
URM1	0.00152188	1.05353	1	Stable
ASPH	0.00153228	1.35106	1	Stable
LNPEP	0.00153662	0.776367	1	Stable
SUPT20H	0.00153914	-1.36238	1	Stable
ENSSSCG00000038556-FMN2	0.0015457	-3.49376	1	Stable
MPEG1	0.00155859	-1.45748	1	Stable
FAM91A1	0.00156704	0.653922	1	Stable
ISG15	0.00156888	-1.89001	1	Stable
B4GALT1	0.00157482	1.06823	1	Stable
UCP2	0.00158659	1.35101	1	Stable
TMEM251	0.00160082	0.533804	1	Stable
CREBRF	0.00160707	-1.24224	1	Stable
C1orf53	0.00162086	1.28613	1	Stable
DDX60	0.00163314	-3.34168	1	Stable
UNC93B1	0.0016449	-1.82565	1	Stable
ENSSSCG00000032942-DAP1	0.00165079	0.820848	1	Stable
INPP4A	0.00165451	0.945527	1	Stable
SPRED1	0.00165794	1.15606	1	Stable
RIC8A	0.00166721	1.53809	1	Stable
GALNT11	0.00167015	0.635326	1	Stable
UGCG	0.00170159	0.89671	1	Stable
ENSSSCG00000032594	0.00170824	1.56227	1	Stable
ENSSSCG00000039523-FAH2A	0.00172174	0.985365	1	Stable
DLGAP4	0.00173445	1.36743	1	Stable
SLC19A2	0.00173635	0.967523	1	Stable
ARL4C	0.0017419	-1.77837	1	Stable
LRRK1	0.0017552	-2.64023	1	Stable
CIB1	0.00176114	0.576963	1	Stable
ENSSSCG00000016970-SMN	0.00177925	1.05153	1	Stable
LAMTOR5	0.00179396	0.307542	1	Stable
CGRRF1	0.00180382	0.972675	1	Stable
TESC	0.00180477	-3.12809	1	Stable
SERPINB9	0.00181704	-2.45059	1	Stable
TTC3	0.00183603	0.952028	1	Stable
ENSSSCG00000001414-CSK2B	0.00184395	0.808464	1	Stable
COMMD2	0.00185655	0.787219	1	Stable
ENSSSCG00000025224-ACYP2	0.00187052	0.692845	1	Stable
SNRNP27	0.00187194	0.918746	1	Stable
COX5B	0.00187492	0.543447	1	Stable
SMG1	0.00187717	-2.09249	1	Stable
SRSF11	0.00187994	-0.538692	1	Stable
FNBP1L	0.00189066	-2.13225	1	Stable
ENSSSCG00000003261-NDUA3	0.00190472	0.540953	1	Stable
EIF5B	0.00192436	0.530218	1	Stable
COL1A1	0.00193373	-1.17967	1	Stable
F11R	0.00195851	1.0456	1	Stable
KDM1B	0.00196788	2.19772	1	Stable
RRAS	0.00196788	2.0188	1	Stable
PCGF5	0.00197572	0.869727	1	Stable
GLT8D1	0.00198346	0.690968	1	Stable
ETHE1	0.00199493	0.890334	1	Stable
ARRDC3	0.00200096	0.928932	1	Stable
HFE	0.00201319	1.09551	1	Stable
USP5	0.00202566	2.1471	1	Stable
NAAA	0.00203231	-1.4349	1	Stable
MCFD2	0.00208109	1.05587	1	Stable
SERPINB8	0.00208752	1.29725	1	Stable
VCP	0.00208957	0.833959	1	Stable
TACSTD2	0.00209515	1.07732	1	Stable
ENSSSCG00000003046-PRAF1	0.00211986	0.534814	1	Stable
AMPD3	0.00212678	0.706878	1	Stable
CCNT2	0.002153	0.73109	1	Stable
SPAG9	0.00215537	0.886771	1	Stable
SLC25A25	0.00216229	-1.88914	1	Stable
TRPM2	0.00216787	-2.87489	1	Stable
ATAD5	0.00218605	-2.96449	1	Stable
NDRG1	0.00219886	1.02245	1	Stable
RPS18	0.00220061	0.375969	1	Stable
JOSD1	0.00220105	-1.50757	1	Stable
EPRS1	0.00221665	0.841893	1	Stable
ENSSSCG00000017448-K1C14	0.00222835	-3.3355	1	Stable
ENSSSCG00000032469-SENP3	0.00223421	1.42058	1	Stable
PDPR	0.00225968	1.35011	1	Stable
HSPB1	0.00226956	-0.769125	1	Stable
C18orf25	0.00227266	1.37436	1	Stable
SLC11A1	0.00228383	0.983154	1	Stable
SLC66A3	0.00228843	1.69414	1	Stable
HSP90B1	0.00231167	0.488736	1	Stable
SLAMF8	0.00233777	-4.9906	1	Stable
ZNF638	0.00235408	-1.63022	1	Stable
RPL36A-HNRNPH2	0.00235642	-0.309126	1	Stable
FRYL	0.00236355	-2.08729	1	Stable
SDHB	0.00239535	0.721967	1	Stable
ENSSSCG00000031610	0.00240677	-3.85273	1	Stable
UTRN	0.00241044	-0.872758	1	Stable
ENSSSCG00000039544	0.00243046	-0.298665	1	Stable
SDE2	0.00244629	-2.22796	1	Stable
SLC39A6	0.00246561	0.788832	1	Stable
DHRS3	0.00246639	-1.34263	1	Stable
SNX15	0.00248859	2.13706	1	Stable
ENSSSCG00000035578	0.00249519	0.589109	1	Stable
CCDC91	0.00249642	1.191	1	Stable
NTAN1	0.00254308	0.866917	1	Stable
SNRNP48	0.00255814	-2.71344	1	Stable
SCPEP1	0.00256889	0.463659	1	Stable
GPM6B	0.00260486	-1.32197	1	Stable
ENSSSCG00000041050	0.00260998	-0.568866	1	Stable
DDIT4	0.00261278	0.855204	1	Stable
ITCH	0.0026436	0.677681	1	Stable
ENSSSCG00000026229-PHS2	0.00264746	0.471214	1	Stable
UQCRFS1	0.00264943	0.709532	1	Stable
ENSSSCG00000033623-APOBR	0.00267462	1.12586	1	Stable
PTTG1IP	0.00267647	0.727632	1	Stable
CYTB	0.00267952	0.169534	1	Stable
FEZ2	0.00269694	0.673559	1	Stable
SFXN1	0.00270385	1.26894	1	Stable
ENSSSCG00000023323-CK098	0.00273359	0.5822	1	Stable
SESN3	0.00273606	-1.31134	1	Stable
PPAN	0.00274689	-1.87367	1	Stable
DAPK1	0.00275381	0.583081	1	Stable
PCBP1	0.00275856	0.717952	1	Stable
MTRF1L	0.0027629	1.73131	1	Stable
UCHL3	0.00277269	0.906341	1	Stable
CDC42BPA	0.00277987	1.6884	1	Stable
SULT1A3	0.00278942	1.08094	1	Stable
ACADVL	0.002792	1.57942	1	Stable
IPO11	0.00283324	1.38284	1	Stable
FAM8A1	0.0028405	1.34075	1	Stable
CDK2AP2	0.00288745	1.14112	1	Stable
CLCC1	0.00289224	1.04967	1	Stable
SLC35F5	0.00291033	0.81433	1	Stable
ENSSSCG00000007738-ARLY	0.00291906	1.34945	1	Stable
ENSSSCG00000015810-HTRA4	0.00291973	-2.55307	1	Stable
FXR2	0.00293937	1.5066	1	Stable
TANC2	0.00294158	-1.71965	1	Stable
GOLT1B	0.0029527	0.726963	1	Stable
DERL1	0.00295537	0.807792	1	Stable
BICD2	0.00296116	0.850645	1	Stable
SRBD1	0.00296116	1.08104	1	Stable
ENSSSCG00000044572	0.00298606	-1.26535	1	Stable
CRYZ	0.00298612	-2.67061	1	Stable
OSBPL8	0.00300067	0.623836	1	Stable
IRS2	0.00300405	0.722751	1	Stable
SELENOW	0.00301522	0.467625	1	Stable
LZTS2	0.00304803	2.21861	1	Stable
PLEC	0.00305569	1.69687	1	Stable
FKBP2	0.00307451	0.395667	1	Stable
EMID1	0.0030796	3.1739	1	Stable
ENSSSCG00000048177	0.0030796	3.08686	1	Stable
ACAD9	0.00308926	2.34642	1	Stable
LITAF	0.00309662	0.64928	1	Stable
PLS3	0.00310778	3.26095	1	Stable
TRIM63	0.00310778	3.35602	1	Stable
BUD23	0.00313146	0.761188	1	Stable
DAD1	0.00313557	0.56177	1	Stable
UBTD2	0.00315205	2.14161	1	Stable
MYL12A	0.00315538	0.399985	1	Stable
NDUFAF6	0.00316486	3.00579	1	Stable
RPS6KC1	0.00317473	1.14418	1	Stable
NDUFB3	0.00317497	0.42166	1	Stable
CA13	0.00317933	0.862935	1	Stable
ENSSSCG00000018063	0.0031799	-0.228385	1	Stable
USP10	0.00320433	1.43742	1	Stable
PCYT1A	0.00320788	0.992383	1	Stable
ENSSSCG00000031184-KIF6	0.00322288	2.99917	1	Stable
ENSSSCG00000007524-ATP5E	0.00322899	0.303854	1	Stable
TMEM223	0.00323028	0.933577	1	Stable
POLR3D	0.00323536	1.41021	1	Stable
PTGDR2	0.00323835	2.15884	1	Stable
SNRPC	0.00324281	0.63278	1	Stable
KBTBD6	0.00325226	3.08663	1	Stable
SLC16A1	0.00328114	2.06625	1	Stable
ENSSSCG00000034000	0.00328188	2.82074	1	Stable
THYN1	0.00330708	0.789669	1	Stable
LAX1	0.00331175	2.55934	1	Stable
RCBTB2	0.00331681	-1.63519	1	Stable
ENSSSCG00000030849-RL39	0.00332393	-0.334199	1	Stable
TMEM65	0.00333604	1.32642	1	Stable
ENSSSCG00000040835	0.00334186	2.14016	1	Stable
ENSSSCG00000032483	0.00334574	1.11062	1	Stable
PLCB1	0.00339238	2.01791	1	Stable
SLC30A1	0.00339901	0.703685	1	Stable
MIA3	0.00340043	-1.01162	1	Stable
CD101	0.00340284	2.02774	1	Stable
GID4	0.00340284	2.03625	1	Stable
NARF	0.00340284	2.15427	1	Stable
TRIB3	0.00340284	2.2052	1	Stable
DHRS9	0.00340546	-1.33618	1	Stable
ENSSSCG00000038963-PRKX	0.00341503	1.44157	1	Stable
ENSSSCG00000027538-TM258	0.0034218	0.592033	1	Stable
RSAD2	0.00343626	-2.44485	1	Stable
AGFG1	0.00344262	1.31129	1	Stable
MEA1	0.00347252	0.541431	1	Stable
UAP1L1	0.00351139	1.74976	1	Stable
FAM149A	0.00352018	1.06445	1	Stable
SIGMAR1	0.00353103	1.10775	1	Stable
RBM47	0.00356681	0.924616	1	Stable
ENSSSCG00000042043	0.00357591	2.69253	1	Stable
ENSSSCG00000023305	0.00358766	1.28144	1	Stable
ANKS1A	0.00362635	1.67627	1	Stable
UBTF	0.00362879	0.949783	1	Stable
CCDC80	0.00362983	2.2241	1	Stable
ENSSSCG00000045283	0.0036302	2.23382	1	Stable
HYAL2	0.00365763	2.08966	1	Stable
PTGER2	0.00365763	2.20832	1	Stable
GAB2	0.00368905	1.18585	1	Stable
VKORC1	0.00369487	0.764751	1	Stable
RTL6	0.00371305	2.05165	1	Stable
DYRK3	0.00372476	1.7258	1	Stable
PMEPA1	0.0037442	-1.57117	1	Stable
CISD3	0.00376397	1.02909	1	Stable
ENSSSCG00000024481-MYOME	0.00376923	1.82564	1	Stable
ARHGDIA	0.00379078	1.2326	1	Stable
CAPNS1	0.0037932	0.813269	1	Stable
RFC3	0.00379389	0.867471	1	Stable
SNRNP70	0.00380169	-1.01616	1	Stable
RPRD2	0.00381608	-2.13486	1	Stable
ENSSSCG00000019937	0.00382619	1.64886	1	Stable
PHF20L1	0.00383683	0.925386	1	Stable
ICAM1	0.00386621	-1.25038	1	Stable
MGLL	0.00387908	1.10925	1	Stable
ENSSSCG00000007395-SYS1	0.00388993	1.08713	1	Stable
COL16A1	0.00389575	-3.7089	1	Stable
NEDD8	0.00391343	0.36616	1	Stable
PIBF1	0.0039394	0.718847	1	Stable
PHF5A	0.00394451	0.556756	1	Stable
SUPT4H1	0.00395268	-1.30819	1	Stable
AK7	0.00397091	1.43678	1	Stable
IRF1	0.00401033	-1.29116	1	Stable
REST	0.00401826	1.18417	1	Stable
ENSSSCG00000016990-VA0E1	0.00402519	0.454423	1	Stable
C2CD5	0.00404286	0.758489	1	Stable
ENSSSCG00000008240-SH2D6	0.00405128	0.906239	1	Stable
ELP4	0.00405552	1.62212	1	Stable
TNFRSF21	0.00409876	-1.38937	1	Stable
KIF20B	0.00410799	0.772695	1	Stable
CRYM	0.00413011	-3.1301	1	Stable
ZHX1	0.00416096	1.0912	1	Stable
ACTG1	0.00417078	0.330997	1	Stable
GPD2	0.00420022	0.425608	1	Stable
AKIRIN2	0.0042103	-1.0088	1	Stable
DYNLL2	0.00421274	0.540973	1	Stable
MED15	0.00422207	0.910272	1	Stable
METAP2	0.00425904	0.503148	1	Stable
MRPS10	0.00427251	0.791567	1	Stable
JAK2	0.00428553	0.564384	1	Stable
MOCS2	0.0043088	1.57248	1	Stable
TBC1D12	0.00435805	0.781922	1	Stable
CHCHD1	0.00436415	0.746433	1	Stable
MBNL2	0.00442308	1.32958	1	Stable
GTF2H5	0.00444764	0.631451	1	Stable
ENSSSCG00000005738-GNDS	0.00447956	1.28828	1	Stable
ARMCX3	0.00449432	-1.77383	1	Stable
CPEB4	0.00449991	0.603561	1	Stable
GRK6	0.00450758	1.27517	1	Stable
DPF2	0.00451744	-3.36315	1	Stable
WFDC2	0.00453386	0.646208	1	Stable
RRBP1	0.00454001	0.551221	1	Stable
ATP2B1	0.00454125	0.447956	1	Stable
SEC61B	0.00454249	-0.744985	1	Stable
COMMD1	0.00454796	1.0582	1	Stable
VPS13C	0.00455043	0.413435	1	Stable
B3GLCT	0.00458721	1.11982	1	Stable
ENSSSCG00000036114-RL22L	0.00461562	0.50303	1	Stable
SESN1	0.00461707	1.40502	1	Stable
CIITA	0.00464156	-3.11739	1	Stable
NDUFB7	0.00465363	0.702165	1	Stable
CTTNBP2NL	0.0046759	-0.743954	1	Stable
ENSSSCG00000022246-ICOSL	0.00469762	-1.85898	1	Stable
EHD4	0.00469793	1.43278	1	Stable
ARHGAP12	0.00470264	0.53147	1	Stable
MRPL15	0.00471047	0.892891	1	Stable
PITRM1	0.00472112	1.40087	1	Stable
RNF14	0.0047243	0.567431	1	Stable
DOCK9	0.00477923	-4.57777	1	Stable
CYRIA	0.0048005	1.40163	1	Stable
NME2	0.00484596	0.408721	1	Stable
RPL26	0.00484708	-0.314966	1	Stable
BTG3	0.0048951	1.31726	1	Stable
CDIPT	0.0049367	1.33751	1	Stable
ZDHHC18	0.00495219	1.13878	1	Stable
HVCN1	0.00496072	0.695314	1	Stable
PLOD1	0.00498681	1.23022	1	Stable
LYPLA2	0.00499096	1.87723	1	Stable
TJP1	0.00499954	-2.06842	1	Stable
PCED1B	0.00500987	-1.93837	1	Stable
CCNL1	0.00501809	-0.445596	1	Stable
PRKCZ	0.00501914	1.72517	1	Stable
RAB40B	0.00502934	1.01645	1	Stable
RNPEP	0.00504923	1.12314	1	Stable
NDUFAF4	0.00507152	1.08437	1	Stable
HSF1	0.00507594	1.9879	1	Stable
ACSS3	0.00507595	1.39599	1	Stable
UBXN2B	0.00507969	-3.4538	1	Stable
CEP83	0.00511163	0.804262	1	Stable
STRAP	0.00513299	0.722063	1	Stable
ENSSSCG00000013768-MISP3	0.00515224	-2.03395	1	Stable
PRUNE1	0.00516225	1.74028	1	Stable
SWAP70	0.00518182	0.405699	1	Stable
PPCS	0.0052534	1.06999	1	Stable
SUN1	0.00527457	1.33215	1	Stable
TDG	0.00531343	-1.67055	1	Stable
ACIN1	0.00533688	-0.547933	1	Stable
F8	0.00533883	1.47424	1	Stable
C2CD2L	0.00536879	1.13836	1	Stable
ENSSSCG00000012875-TPC2	0.00536879	1.42767	1	Stable
CYP3A29	0.00537015	-1.58983	1	Stable
PAMR1	0.00538268	-4.97502	1	Stable
IQSEC1	0.00539089	2.34285	1	Stable
MYO9A	0.0054045	1.2036	1	Stable
TBCA	0.00540714	0.401262	1	Stable
CAMTA2	0.00540792	0.55025	1	Stable
HCK	0.00541428	-0.658721	1	Stable
MFF	0.00549992	0.773823	1	Stable
IGFBP2	0.00551383	0.93738	1	Stable
BUD31	0.00552559	0.447303	1	Stable
CEBPD	0.00553152	2.05869	1	Stable
PDCL3	0.00553984	0.713973	1	Stable
RTF1	0.00557966	0.787662	1	Stable
HELZ	0.00558575	-1.47492	1	Stable
RPS5	0.00560213	0.478043	1	Stable
CLDN4	0.00565311	-1.39695	1	Stable
ENSSSCG00000028414-MIC10	0.00568165	0.386383	1	Stable
TUBB2B	0.00572561	-2.02502	1	Stable
AARS1	0.00578124	0.68424	1	Stable
PCBD1	0.00580853	0.652825	1	Stable
SEPTIN7	0.00582443	0.400943	1	Stable
RAB22A	0.0058378	1.92286	1	Stable
JADE1	0.00584221	1.69787	1	Stable
OGDH	0.00588965	1.05995	1	Stable
GALNT6	0.00591	0.659855	1	Stable
ITGA6	0.00591676	-2.04434	1	Stable
FMC1	0.0059339	0.613017	1	Stable
CMPK1	0.0060125	0.626668	1	Stable
COPB1	0.00605006	0.501693	1	Stable
PLCD1	0.00605017	1.72466	1	Stable
TFPI2	0.00606848	-3.406	1	Stable
ITM2B	0.00611877	0.313671	1	Stable
H1-2	0.00613183	-1.22914	1	Stable
ENSSSCG00000011000-DNJA1	0.00613494	0.292225	1	Stable
CNIH1	0.00613784	0.622905	1	Stable
SPRYD3	0.00613794	2.15168	1	Stable
GLYR1	0.00613863	-2.52691	1	Stable
SSRP1	0.00615031	0.673732	1	Stable
NAB1	0.00620755	1.15851	1	Stable
PCYOX1	0.00622406	0.697374	1	Stable
TRIM22	0.00623668	-0.982702	1	Stable
ELOB	0.00624513	0.5534	1	Stable
ETV1	0.00627252	1.70911	1	Stable
ARID4A	0.00627638	-1.03824	1	Stable
GK5	0.00628492	1.24374	1	Stable
PSMD2	0.00628593	0.555756	1	Stable
ENSSSCG00000016646-IFRD1	0.00628998	-1.01163	1	Stable
ZNF217	0.00636402	-1.81366	1	Stable
SURF1	0.00644264	1.94486	1	Stable
DERL3	0.00644585	-3.36118	1	Stable
ENSSSCG00000018631	0.00648891	-0.976016	1	Stable
ENSSSCG00000022773-CASPE	0.00651746	-1.56651	1	Stable
AKIP1	0.00652092	1.67873	1	Stable
LATS1	0.00653693	1.0275	1	Stable
HSPA5	0.00657352	0.395342	1	Stable
GRSF1	0.00659144	0.909653	1	Stable
AASDHPPT	0.00662805	0.479965	1	Stable
TGIF2-RAB5IF	0.00663126	1.07089	1	Stable
PAPOLA	0.00666441	-0.722368	1	Stable
SLC9A9	0.00667302	1.13822	1	Stable
ENSSSCG00000024950	0.00668003	1.88196	1	Stable
DYNLT1	0.00669809	0.922675	1	Stable
LATS2	0.00680165	1.58938	1	Stable
RPL6	0.006802	-0.284501	1	Stable
MAL	0.00681819	-1.70091	1	Stable
ENSSSCG00000008222-CHMP3	0.00681905	0.496001	1	Stable
RETREG2	0.00685048	1.15539	1	Stable
SNX3	0.00688736	0.461497	1	Stable
TWF2	0.00695495	-1.99445	1	Stable
CYB561D1	0.0069669	1.30457	1	Stable
PTPMT1	0.0069669	1.56512	1	Stable
PDK3	0.00700878	1.59381	1	Stable
GPR180	0.0070932	1.58477	1	Stable
SLC2A5	0.00710106	1.31348	1	Stable
CXCL9	0.00712071	-6.68613	1	Stable
IL1R2	0.00713575	1.22162	1	Stable
HERC5	0.00715896	-1.42693	1	Stable
AP2B1	0.00716981	0.470445	1	Stable
SLC6A8	0.00722155	1.23848	1	Stable
SMIM26	0.00723094	0.658671	1	Stable
RILPL2	0.0072653	-0.936094	1	Stable
PBDC1	0.00729119	0.664244	1	Stable
RASA3	0.00733401	-0.896047	1	Stable
ENSSSCG00000038594-SDC4	0.00734011	-1.769	1	Stable
SEC62	0.00735429	0.359193	1	Stable
ENSSSCG00000022757	0.00735441	0.656258	1	Stable
COMMD3	0.00744283	0.322896	1	Stable
SRRM1	0.00745819	-0.661609	1	Stable
MGAT4B	0.00746136	1.26127	1	Stable
ADAM10	0.00746888	0.512628	1	Stable
ENSSSCG00000012654-UT14A	0.00751553	-2.02493	1	Stable
H2AJ	0.00751876	0.599831	1	Stable
NUB1	0.00754062	-1.00045	1	Stable
ERGIC3	0.00755173	0.653109	1	Stable
TMEM248	0.00756504	0.946954	1	Stable
SMARCB1	0.00758023	1.03176	1	Stable
ARHGAP1	0.007583	0.814437	1	Stable
C9orf152	0.00760059	4.4126	1	Stable
ENGASE	0.00760059	3.62823	1	Stable
CAT	0.00762757	0.54013	1	Stable
CD300LB	0.00767602	3.48896	1	Stable
ENSSSCG00000010108-KLH22	0.00767602	3.32891	1	Stable
NPRL3	0.00767602	3.14418	1	Stable
WDR34	0.00767602	3.17832	1	Stable
NAB2	0.00768808	-4.75052	1	Stable
AP3S1	0.00770212	0.4044	1	Stable
SSBP1	0.00771588	0.746757	1	Stable
ATMIN	0.0077336	1.129	1	Stable
ZADH2	0.0077336	1.12623	1	Stable
IGFBP4	0.007748	2.33455	1	Stable
PLXNA1	0.007748	2.42725	1	Stable
ENSSSCG00000035788-ZN350	0.00775211	2.96669	1	Stable
MIPEP	0.00775211	3.39152	1	Stable
PTPN7	0.00775211	3.34716	1	Stable
TTI1	0.00775211	2.95774	1	Stable
ZHX3	0.00775211	3.4594	1	Stable
ZNF341	0.00775211	2.72331	1	Stable
ENSSSCG00000036483-PSMD9	0.00777276	0.721075	1	Stable
DCTN1	0.00779403	1.01824	1	Stable
ENSSSCG00000029414-FCN2	0.00779987	2.49698	1	Stable
SHARPIN	0.00779987	2.4975	1	Stable
ENSSSCG00000048200	0.00782888	3.15455	1	Stable
FAM189B	0.00782888	2.98619	1	Stable
ITGA10	0.00782888	2.94075	1	Stable
MMP8	0.00782888	2.54483	1	Stable
NEU3	0.00782888	2.83176	1	Stable
RGS22	0.00782888	2.94111	1	Stable
RPS6KL1	0.00782888	3.18426	1	Stable
SERPINE2	0.00782888	2.93197	1	Stable
MAST3	0.00785206	2.28118	1	Stable
GAPDH	0.00785864	0.546995	1	Stable
NOP58	0.0078638	0.446866	1	Stable
HERPUD2	0.0078921	1.08038	1	Stable
ENSSSCG00000034699-RL23A	0.00790455	2.48903	1	Stable
CELSR1	0.00790633	2.68597	1	Stable
DTNA	0.00790633	2.66813	1	Stable
ENSSSCG00000017864-SHPK	0.00790633	2.6256	1	Stable
ENSSSCG00000049158-SYNE1	0.00790633	2.70337	1	Stable
MGRN1	0.00790633	2.46071	1	Stable
RAVER2	0.00790633	2.56415	1	Stable
SPATA7	0.00790633	3.03965	1	Stable
TRIM65	0.00790633	2.9211	1	Stable
VASH2	0.00790633	3.18511	1	Stable
WDR73	0.00790633	2.57269	1	Stable
ATP6V1C2	0.00798447	2.69466	1	Stable
ENSSSCG00000047234	0.00798447	1.78205	1	Stable
MORC4	0.00798447	2.78309	1	Stable
ZDHHC23	0.00798447	2.59102	1	Stable
ENSSSCG00000010172-EGLN1	0.00802801	0.986692	1	Stable
ENSSSCG00000006061-ZN706	0.00805994	0.417898	1	Stable
ENSSSCG00000036669-AHNK	0.00806329	2.81655	1	Stable
ENSSSCG00000049163	0.00806329	1.40153	1	Stable
IGF2BP3	0.00806329	1.96539	1	Stable
PCSK6	0.00806329	2.07824	1	Stable
SVEP1	0.00806329	2.12559	1	Stable
FUBP3	0.00808261	0.725686	1	Stable
ENSSSCG00000022058-ARAID	0.00808707	0.589035	1	Stable
ENSSSCG00000040586-PAOX	0.00811769	2.53777	1	Stable
ENPP4	0.00813113	0.833555	1	Stable
PINK1	0.00815223	1.83801	1	Stable
TNRC6B	0.00816605	-1.40969	1	Stable
YY1	0.0081666	0.539242	1	Stable
MAML2	0.00819484	2.21879	1	Stable
USP53	0.00822618	2.03074	1	Stable
PML	0.00828402	-1.14189	1	Stable
FLI1	0.00829434	0.510427	1	Stable
FAM204A	0.0084063	-0.778092	1	Stable
PDIA6	0.00843111	0.646439	1	Stable
ENSSSCG00000010056-GGT1	0.00844705	1.96924	1	Stable
ATE1	0.00845607	0.981454	1	Stable
INPP5B	0.00847607	-2.41603	1	Stable
LGALS8	0.00848643	0.400614	1	Stable
RBM5	0.00849919	-1.27547	1	Stable
ENSSSCG00000050320-TOM5	0.00850225	0.449566	1	Stable
ENSSSCG00000022869-BAP29	0.00851956	0.441752	1	Stable
OAZ2	0.00852896	1.02721	1	Stable
MTG2	0.00855947	1.84189	1	Stable
APOBEC3B	0.00865825	-2.13178	1	Stable
ENSSSCG00000009393-EBPL	0.00867322	1.27675	1	Stable
GNB2	0.00867513	0.735731	1	Stable
MAU2	0.00867798	1.73131	1	Stable
KDM7A	0.00867912	-0.73607	1	Stable
CNOT1	0.00869363	-0.748542	1	Stable
PHYH	0.00872272	0.473928	1	Stable
ENSSSCG00000012520-BHLH9	0.00874379	3.08089	1	Stable
PRKACA	0.00879682	0.831481	1	Stable
TSPAN13	0.00880878	-1.61548	1	Stable
HK1	0.00884563	0.728122	1	Stable
FSD1L	0.00890478	0.972742	1	Stable
RFTN2	0.0089482	2.93769	1	Stable
CAPZB	0.00897463	0.59238	1	Stable
HERC1	0.00900979	-1.2219	1	Stable
RALBP1	0.00900984	0.52145	1	Stable
ARPC2	0.0090359	0.380995	1	Stable
ADAM15	0.00904334	1.54357	1	Stable
THOC1	0.00907121	-1.42267	1	Stable
ENSSSCG00000038187-C1GLT	0.00907306	0.727775	1	Stable
CAVIN3	0.00908683	2.66926	1	Stable
PPBP	0.00908683	2.52436	1	Stable
TOM1L2	0.00908683	2.4965	1	Stable
ENSSSCG00000006559-JTB	0.00908834	0.597622	1	Stable
TPM4	0.00915961	-0.540321	1	Stable
SRM	0.00918426	1.4887	1	Stable
WDR36	0.00918994	0.598897	1	Stable
P4HB	0.00919201	1.36887	1	Stable
MDH2	0.0091985	0.807071	1	Stable
ISG20	0.00920952	-3.21425	1	Stable
PDK4	0.00922737	2.16347	1	Stable
POGLUT2	0.00922737	2.39253	1	Stable
STAP1	0.00923524	-1.46874	1	Stable
SAMD9	0.00925121	-0.9168	1	Stable
CRYAB	0.00929604	1.57242	1	Stable
EFEMP1	0.00929837	2.39919	1	Stable
Y-RNA-3	0.00933376	-3.07744	1	Stable
ENSSSCG00000048896	0.00936986	2.53273	1	Stable
ENSSSCG00000008480-MORN2	0.00937231	1.72913	1	Stable
SAMSN1	0.00943442	-0.365516	1	Stable
CCDC28B	0.00944183	2.10856	1	Stable
CCL21	0.00944183	2.27268	1	Stable
ENSSSCG00000007066	0.00944183	2.12765	1	Stable
SLC38A7	0.00944183	2.16901	1	Stable
KIAA1522	0.0095143	2.09509	1	Stable
SNAPC3	0.0095143	2.3683	1	Stable
ADORA3	0.00955203	-0.897093	1	Stable
YWHAH	0.00957332	0.499918	1	Stable
UBAC2	0.00959386	1.15855	1	Stable
ENSSSCG00000013232-MTCH2	0.00960609	0.670419	1	Stable
ANKRD17	0.00969018	0.436927	1	Stable
CSTF1	0.00972764	1.42662	1	Stable
ENSSSCG00000034715-FAH2A	0.00973469	1.72436	1	Stable
TTC25	0.00973469	2.00774	1	Stable
TSPAN1	0.00974074	-1.50839	1	Stable
ATP6V0A2	0.00974997	-4.62659	1	Stable
ACADSB	0.00975022	0.975373	1	Stable
ENSSSCG00000005949-SLAP1	0.00975897	1.44741	1	Stable
TRIM47	0.00976503	1.49929	1	Stable
C16orf91	0.00979558	1.37438	1	Stable
TGFBRAP1	0.00980915	1.97024	1	Stable
H1-3	0.00982574	-0.407028	1	Stable
RPN1	0.00990027	0.623889	1	Stable
NAA50	0.00991735	0.784272	1	Stable
TMX4	0.00991933	0.82459	1	Stable
DNAJB14	0.00995731	0.622533	1	Stable
MIS12	0.0099793	1.11915	1	Stable
ERP29	0.00999994	0.546061	1	Stable
BTBD1	0.0100276	1.17565	1	Stable
NUTF2	0.0100284	0.736673	1	Stable
DTX3L	0.0100394	-1.56374	1	Stable
UQCR10	0.0101013	0.337669	1	Stable
SLC36A4	0.0101417	1.31067	1	Stable
CTDSP1	0.0101643	0.912497	1	Stable
PRELID1	0.0101819	0.838793	1	Stable
IREB2	0.010183	0.770453	1	Stable
ESF1	0.0101856	0.674997	1	Stable
MAGEF1	0.0101977	0.860354	1	Stable
SBF2	0.0103321	1.10011	1	Stable
IL10RB	0.0103787	1.15929	1	Stable
RANBP1	0.0104314	0.852276	1	Stable
DHX40	0.0105328	0.902513	1	Stable
CNNM3	0.0105591	1.25807	1	Stable
DBR1	0.0105714	1.46581	1	Stable
LRPPRC	0.0106397	0.694256	1	Stable
ENSSSCG00000040187-ZN564	0.0106431	-1.8152	1	Stable
TAF11	0.0106686	0.956819	1	Stable
JAK1	0.0106757	0.470206	1	Stable
GABARAPL1	0.010691	0.894694	1	Stable
APMAP	0.010724	1.43954	1	Stable
FAM111B	0.0107374	-0.937874	1	Stable
EXOC1	0.01075	0.57012	1	Stable
ENSSSCG00000040854-BOLA3	0.010774	0.454093	1	Stable
SARAF	0.0107795	0.515671	1	Stable
RFX7	0.0108312	-2.24011	1	Stable
ALKBH7	0.0109225	0.460013	1	Stable
PFDN6	0.0110185	0.553802	1	Stable
MID1IP1	0.0110294	1.07732	1	Stable
CEBPZ	0.0110823	0.621766	1	Stable
RIOK3	0.0110914	0.583281	1	Stable
ARSA	0.0111819	1.55427	1	Stable
METTL14	0.011225	-0.795045	1	Stable
METAP1	0.0112635	1.02124	1	Stable
TMEM50A	0.011268	0.398776	1	Stable
DNASE1L3	0.0112728	-1.46227	1	Stable
MRPL40	0.0112856	0.999635	1	Stable
SLC25A36	0.0112857	0.544521	1	Stable
CSF1	0.0113244	2.08624	1	Stable
SLC25A5	0.0113663	-0.379199	1	Stable
ADCY4	0.0113868	2.31474	1	Stable
GLA	0.0113919	0.213633	1	Stable
MMP2	0.0115533	-2.0938	1	Stable
CERS4	0.0116267	-2.05706	1	Stable
PSME2	0.0116514	-0.82015	1	Stable
ENSSSCG00000001696-RM14	0.0116655	0.52261	1	Stable
TRMT112	0.0116712	0.400662	1	Stable
PLP2	0.0117766	0.504014	1	Stable
LPP	0.0117811	0.807524	1	Stable
TIMM10	0.0118281	0.676216	1	Stable
ATR	0.0118651	-2.96355	1	Stable
MAGT1	0.011963	0.600208	1	Stable
ENSSSCG00000031299-TECR	0.0119693	0.691025	1	Stable
RIDA	0.0119913	1.07405	1	Stable
AGPAT3	0.0120055	-2.28847	1	Stable
ENSSSCG00000007188-FKB1A	0.0120629	0.476104	1	Stable
FNBP4	0.012085	-0.67007	1	Stable
EIF3H	0.0121067	-0.5964	1	Stable
ERO1A	0.0121103	0.500082	1	Stable
RAPGEF1	0.012151	-1.96431	1	Stable
SETX	0.012239	-1.22194	1	Stable
KRT7	0.0123072	-2.58418	1	Stable
COL14A1	0.0123661	-4.74381	1	Stable
RELA	0.0125296	0.986593	1	Stable
PLOD3	0.0125675	0.796446	1	Stable
ENSSSCG00000049811	0.0125966	0.682016	1	Stable
RPS6KA3	0.012678	0.722603	1	Stable
AFF4	0.0127137	0.52098	1	Stable
ENSSSCG00000004024-RNT2	0.0127256	0.664912	1	Stable
ENSSSCG00000037030-RL15	0.0127452	0.322768	1	Stable
CHMP4B	0.0127622	0.64957	1	Stable
LPCAT2	0.0128109	-1.5883	1	Stable
NOL7	0.0128515	0.354314	1	Stable
CLASP2	0.01289	0.827081	1	Stable
CHCHD4	0.0129103	1.06985	1	Stable
C20orf27	0.0129215	0.652668	1	Stable
ARMCX6	0.0129812	-3.97289	1	Stable
ENSSSCG00000030269-B4GN2	0.0130246	-3.54415	1	Stable
ESD	0.0130313	0.366572	1	Stable
GCNT2	0.0130315	-1.4066	1	Stable
SERINC5	0.0130505	0.442582	1	Stable
ENSSSCG00000012961-BAF	0.0132299	0.538581	1	Stable
HADHB	0.0132605	0.525042	1	Stable
NDUFA6	0.0132825	0.714302	1	Stable
SHOC2	0.0132898	0.518847	1	Stable
RP2	0.0133038	0.6225	1	Stable
MS4A7	0.0133675	-0.719326	1	Stable
ENSSSCG00000037777-EMD	0.0134065	-1.09629	1	Stable
NDUFA9	0.0135457	0.598536	1	Stable
DBNL	0.0136007	0.981751	1	Stable
ENSSSCG00000001341-HLAH	0.013677	0.421395	1	Stable
ENSSSCG00000012731-IDS	0.0137345	0.368132	1	Stable
CCL28	0.0137583	-1.5743	1	Stable
ENSSSCG00000020870-DBF4A	0.0138298	0.617946	1	Stable
PERP	0.0139068	-2.54487	1	Stable
ARMC1	0.0139185	1.04848	1	Stable
ENSSSCG00000045074	0.0139278	-4.76592	1	Stable
LRP4	0.0139278	-4.47274	1	Stable
SETD7	0.0139386	0.646261	1	Stable
IFIT2	0.0139619	-0.377587	1	Stable
ENSSSCG00000034448-RL13A	0.0140213	-0.316495	1	Stable
PICALM	0.0141118	0.475546	1	Stable
ACADL	0.0141265	0.673387	1	Stable
HSBP1	0.0141341	0.417692	1	Stable
TTC13	0.0141508	1.36153	1	Stable
BRD4	0.014223	0.584916	1	Stable
ADAR	0.0142459	-2.34138	1	Stable
CLINT1	0.0142574	0.45895	1	Stable
EDEM3	0.0143096	0.785106	1	Stable
CEP250	0.0143228	1.4444	1	Stable
PTPRE	0.0143327	-0.869314	1	Stable
ENSSSCG00000022128-MXI1	0.0143976	1.03401	1	Stable
RBFOX2	0.0144331	1.39307	1	Stable
NDUFA1	0.0144918	0.427155	1	Stable
GABRP	0.014505	-2.64202	1	Stable
CHMP2B	0.0145312	0.768992	1	Stable
LYPLAL1	0.0146148	1.42207	1	Stable
DENND1A	0.0146408	1.56371	1	Stable
PLCB2	0.0146679	1.06349	1	Stable
DEFB1-2	0.0146784	1.5149	1	Stable
GLG1	0.0146797	0.883703	1	Stable
ZC3H15	0.0147064	0.622384	1	Stable
TNFSF13	0.0147595	0.976142	1	Stable
HOOK2	0.0147814	-3.10635	1	Stable
CENPC	0.0148365	0.373445	1	Stable
ENSSSCG00000014361	0.0149569	0.304121	1	Stable
ENSSSCG00000005241-CBWD2	0.0149699	0.753556	1	Stable
FOXN3	0.0149782	-1.71217	1	Stable
MME	0.0150055	-1.27874	1	Stable
FDPS	0.0150174	-2.19466	1	Stable
ENSSSCG00000034284-LAIR1	0.0150836	-0.963296	1	Stable
DLAT	0.0151075	1.52412	1	Stable
QSOX1	0.0151357	1.41222	1	Stable
H1-4	0.015142	-1.20664	1	Stable
YIPF3	0.0151664	0.931351	1	Stable
ALOX5AP	0.0152166	-0.958866	1	Stable
ABHD5	0.0153328	0.971456	1	Stable
RIN2	0.0153558	0.768907	1	Stable
NAA20	0.015364	0.739441	1	Stable
AIFM1	0.0154054	0.643352	1	Stable
SUPT3H	0.0154249	0.535946	1	Stable
OPHN1	0.0154251	1.18411	1	Stable
WDR3	0.0154932	1.26308	1	Stable
ENSSSCG00000031810-TTL13	0.0155266	1.17434	1	Stable
ARHGAP35	0.0155561	0.557034	1	Stable
HS1BP3	0.015614	2.38171	1	Stable
RAB6A	0.0156365	0.742951	1	Stable
SLC39A1	0.0156416	0.994264	1	Stable
CD70	0.015688	-4.30634	1	Stable
DENND1B	0.015688	-4.25149	1	Stable
ENSSSCG00000023479-NCKP5	0.015688	-4.43812	1	Stable
KLF13	0.0156917	0.918914	1	Stable
RMC1	0.0157194	0.99239	1	Stable
CRELD1	0.0157283	1.33067	1	Stable
EBI3	0.0157414	1.32365	1	Stable
EIF2AK4	0.0157946	-2.09818	1	Stable
ENSSSCG00000006777-RHOC	0.0158376	0.425639	1	Stable
NDUFAF8	0.0158383	0.8966	1	Stable
NOP10	0.0158478	0.373634	1	Stable
ENSSSCG00000045735	0.0158692	0.392643	1	Stable
SMCHD1	0.0159486	-0.800868	1	Stable
MAPK1	0.0159683	0.474568	1	Stable
ENSSSCG00000005656-SETLP	0.0160993	0.296738	1	Stable
SMCR8	0.0162081	0.863537	1	Stable
HPCAL1	0.0163443	0.79525	1	Stable
ENSSSCG00000030801-GBP6	0.0163767	-2.42697	1	Stable
NIPSNAP3B	0.0164544	0.534031	1	Stable
RASAL3	0.016498	-2.99834	1	Stable
CHM	0.0165029	0.938763	1	Stable
MILR1	0.0165159	-0.726593	1	Stable
MPP1	0.0165535	0.54642	1	Stable
ACO2	0.0165535	0.892573	1	Stable
CIAO1	0.0165916	1.00354	1	Stable
OCEL1	0.0166295	1.01829	1	Stable
FAM120A	0.0166886	0.527826	1	Stable
TYW5	0.0167007	1.10595	1	Stable
TENT5A	0.0167125	0.786258	1	Stable
TRPS1	0.0168105	-1.34607	1	Stable
ENSSSCG00000023160-SIM29	0.016921	0.989221	1	Stable
ERBB3	0.0170901	-0.2412	1	Stable
XRCC6	0.0171455	0.694674	1	Stable
TAF5L	0.0173232	0.795899	1	Stable
ERBIN	0.0173241	-0.563326	1	Stable
ENSSSCG00000032311-RPE	0.0174255	0.952955	1	Stable
PAFAH2	0.0174576	1.07161	1	Stable
ENSSSCG00000039810-SERF2	0.0175597	1.31969	1	Stable
AGTPBP1	0.0175921	3.50501	1	Stable
C1QL2	0.0175921	3.87805	1	Stable
CFAP69	0.0175921	3.68255	1	Stable
CTNNBIP1	0.0175921	3.40955	1	Stable
EFCAB1	0.0175921	4.12038	1	Stable
ENSSSCG00000035909-ERIC2	0.0175921	4.19448	1	Stable
ENSSSCG00000043013	0.0175921	3.4437	1	Stable
FANCM	0.0175921	3.25364	1	Stable
FFAR4	0.0175921	3.29194	1	Stable
HECTD2	0.0175921	3.66462	1	Stable
MORN3	0.0175921	4.0895	1	Stable
PARS2	0.0175921	3.58509	1	Stable
ST3GAL1	0.0175921	3.43289	1	Stable
PLA2G2D	0.0176726	-5.16408	1	Stable
AQP3	0.0176726	-4.07462	1	Stable
HMGN1	0.017709	-0.575998	1	Stable
ODC1	0.0177449	0.604558	1	Stable
BMP2	0.017797	3.70116	1	Stable
BMX	0.017797	3.29913	1	Stable
CHAF1A	0.017797	3.16332	1	Stable
ENSSSCG00000013063-STPAP	0.017797	2.96664	1	Stable
ENSSSCG00000034731-TFF1	0.017797	3.18429	1	Stable
ENSSSCG00000036878-ROA3	0.017797	2.91286	1	Stable
ENSSSCG00000042593	0.017797	3.32331	1	Stable
FRY	0.017797	2.89384	1	Stable
GUCY1B1	0.017797	2.93868	1	Stable
HACD1	0.017797	3.20775	1	Stable
LRRC70	0.017797	2.96306	1	Stable
LSAMP	0.017797	3.1326	1	Stable
MGAM	0.017797	3.27335	1	Stable
PEX11G	0.017797	3.31229	1	Stable
RNASE1	0.017797	3.17041	1	Stable
SCML2	0.017797	3.17491	1	Stable
SLC25A42	0.017797	3.04873	1	Stable
SLC66A1	0.017797	2.85577	1	Stable
TMEM40	0.017797	2.86166	1	Stable
TMEM71	0.017797	3.21874	1	Stable
TNIP3	0.017797	3.24976	1	Stable
CYB5A	0.0178069	0.590694	1	Stable
VPS45	0.0179094	0.503837	1	Stable
ROCK2	0.0179451	0.541496	1	Stable
UPK3A	0.0179682	-1.79163	1	Stable
IRAK2	0.0179976	-0.648143	1	Stable
ABHD1	0.0180039	3.11298	1	Stable
ARMC6	0.0180039	2.80428	1	Stable
CDC6	0.0180039	2.70683	1	Stable
CYP2D25	0.0180039	2.88126	1	Stable
DPP4	0.0180039	2.99499	1	Stable
ENSSSCG00000000148-APOL3	0.0180039	2.88906	1	Stable
ENSSSCG00000003235-CTU1	0.0180039	1.87251	1	Stable
ENSSSCG00000018462	0.0180039	2.39832	1	Stable
ENSSSCG00000028717-ROP1B	0.0180039	2.5912	1	Stable
ENSSSCG00000036297-THIO	0.0180039	2.31876	1	Stable
ENSSSCG00000043605	0.0180039	2.57232	1	Stable
ENSSSCG00000046371	0.0180039	2.8333	1	Stable
ENSSSCG00000047628	0.0180039	2.91572	1	Stable
ESYT3	0.0180039	2.12137	1	Stable
[truncated: 10,103 more rows]
